# Supplementary material for: Identification of prognostic signature in cancer based on DNA methylation interaction network
Source: BMC Med Genomics. 2017 Dec 21;10(Suppl 4):63. doi: 10.1186/s12920-017-0307-9 (PMC5763425; doi:10.1186/s12920-017-0307-9)
Supplement: Supplementary file 1 — The DNA methylation interaction network of ovarian cancer. This table describes all the DNA methylation interaction pairs in the network. (XLSX 12331 kb) [file 12920_2017_307_MOESM1_ESM.xlsx]

## Sheet: Sheet1
Table S1. The DNA Methylation interaction network of ovarian cancer
DNA methylation site A	DNA methylation site B	correlation coefficient	p-value
cg00000292	cg03870261	0.555742	2.49075e-50
cg00000292	cg15988232	0.548669	7.47066e-49
cg00000292	cg03734783	0.531591	1.98721e-45
cg00000292	cg02164386	0.527543	1.20696e-44
cg00000292	cg16379513	0.526893	1.60879e-44
cg00000292	cg22233974	0.522734	9.97327e-44
cg00000292	cg07930578	0.519392	4.24342e-43
cg00000292	cg25870263	0.511774	1.08401e-41
cg00000292	cg23894058	0.510845	1.60056e-41
cg00000292	cg25547939	0.495876	7.24628e-39
cg00002426	cg00392257	0.531481	2.08763e-45
cg00002426	cg25766774	0.52919	5.81017e-45
cg00002426	cg02833725	0.510572	1.79441e-41
cg00002426	cg03633120	0.492524	2.7357e-38
cg00002426	cg05161795	0.489047	1.06841e-37
cg00002426	cg12555334	0.483206	1.0178e-36
cg00002426	cg02888247	0.474704	2.50656e-35
cg00002426	cg11919694	0.473484	3.94107e-35
cg00002426	cg01646665	0.471296	8.83066e-35
cg00002426	cg16052901	0.465331	7.73501e-34
cg00003994	cg06110728	0.446464	5.62676e-31
cg00003994	cg03469054	0.427213	3.0986e-28
cg00003994	cg17471928	0.426161	4.32429e-28
cg00003994	cg12687990	0.4109	4.78048e-26
cg00003994	cg02126753	0.398305	1.94379e-24
cg00003994	cg14823162	0.397549	2.41541e-24
cg00003994	cg14882700	0.395431	4.42854e-24
cg00003994	cg19591881	0.394562	5.67125e-24
cg00003994	cg13216057	0.388394	3.21511e-23
cg00003994	cg20530314	0.387697	3.90291e-23
cg00005847	cg18702197	0.612021	1.8689e-63
cg00005847	cg12127282	0.546011	2.62706e-48
cg00005847	cg00767581	0.541769	1.90928e-47
cg00005847	cg01152019	0.519133	4.74332e-43
cg00005847	cg14399060	0.514355	3.64921e-42
cg00005847	cg21815667	0.27892	2.83966e-12
cg00005847	cg24183173	0.23825	2.96163e-09
cg00005847	cg17982102	0.217055	6.9594e-08
cg00005847	cg16977035	0.211842	1.44329e-07
cg00005847	cg16495265	0.206559	2.96663e-07
cg00007981	cg03664800	0.692992	9.66515e-88
cg00007981	cg21289924	0.65901	1.2528e-76
cg00007981	cg15834294	0.649558	8.6324e-74
cg00007981	cg01999523	0.624094	1.26191e-66
cg00007981	cg10881306	0.611311	2.8437e-63
cg00007981	cg00095674	0.608418	1.55434e-62
cg00007981	cg08139833	0.605777	7.21638e-62
cg00007981	cg15264303	0.602798	4.01029e-61
cg00007981	cg05945622	0.598068	5.88232e-60
cg00007981	cg18123596	0.596931	1.11427e-59
cg00008493	cg27651218	0.881579	9.39516e-199
cg00008493	cg26061555	0.30516	1.66423e-14
cg00008493	cg09656934	0.301743	3.35031e-14
cg00008493	cg06479512	0.299882	4.88498e-14
cg00008493	cg17647273	0.296927	8.84056e-14
cg00008493	cg06200339	0.29591	1.08254e-13
cg00008493	cg23106779	0.290589	3.08414e-13
cg00008493	cg06832950	0.286405	6.91852e-13
cg00008493	cg23412777	0.283639	1.17168e-12
cg00008493	cg10531372	0.280145	2.26021e-12
cg00008713	cg18512092	0.700021	3.09468e-90
cg00008713	cg13951948	0.679841	2.91427e-83
cg00008713	cg13896604	0.678614	7.42142e-83
cg00008713	cg05032550	0.676296	4.28543e-82
cg00008713	cg08492707	0.673893	2.59581e-81
cg00008713	cg05747424	0.671155	1.97797e-80
cg00008713	cg09189322	0.670899	2.38882e-80
cg00008713	cg17647744	0.669685	5.83373e-80
cg00008713	cg10971269	0.668201	1.72743e-79
cg00008713	cg13446235	0.667386	3.12828e-79
cg00009407	cg08656294	0.929199	7.444e-263
cg00009407	cg08120190	0.927401	1.08034e-259
cg00009407	cg19019972	0.925432	2.54098e-256
cg00009407	cg04645049	0.921356	1.25511e-249
cg00009407	cg13559495	0.921315	1.45822e-249
cg00009407	cg13350481	0.919556	8.68672e-247
cg00009407	cg23830037	0.915751	5.39446e-241
cg00009407	cg03289369	0.915264	2.85058e-240
cg00009407	cg16312916	0.913355	1.74387e-237
cg00009407	cg21363943	0.910617	1.34742e-233
cg00010193	cg26131019	0.629917	3.32159e-68
cg00010193	cg25955816	0.62337	1.97186e-66
cg00010193	cg10536625	0.62032	1.2788e-65
cg00010193	cg23032316	0.607282	3.01392e-62
cg00010193	cg09408780	0.576234	8.14267e-55
cg00010193	cg02855426	0.54973	4.51046e-49
cg00010193	cg03218019	0.542041	1.68257e-47
cg00010193	cg19538485	0.532997	1.05625e-45
cg00010193	cg02299653	0.532046	1.62042e-45
cg00010193	cg12791465	0.516026	1.79427e-42
cg00011459	cg03574115	0.603112	3.34921e-61
cg00011459	cg06026755	0.602655	4.35109e-61
cg00011459	cg07805833	0.580248	9.87663e-56
cg00011459	cg15171237	0.546767	1.83934e-48
cg00011459	cg08157638	0.527531	1.2134e-44
cg00011459	cg08452348	0.527333	1.32475e-44
cg00011459	cg19170321	0.524776	4.08484e-44
cg00011459	cg02845923	0.524318	4.99374e-44
cg00011459	cg18364088	0.523597	6.84547e-44
cg00011459	cg03943509	0.520857	2.25319e-43
cg00012199	cg21379309	0.743136	2.67271e-107
cg00012199	cg11474075	0.741678	1.14677e-106
cg00012199	cg09266433	0.736976	1.17455e-104
cg00012199	cg22624926	0.732115	1.26925e-102
cg00012199	cg07184439	0.731975	1.45152e-102
cg00012199	cg11884792	0.722918	6.79384e-99
cg00012199	cg18801292	0.721606	2.24754e-98
cg00012199	cg09889850	0.719795	1.15817e-97
cg00012199	cg24579896	0.71941	1.63963e-97
cg00012199	cg04317543	0.717564	8.58562e-97
cg00012386	cg25363317	0.775311	1.90558e-122
cg00012386	cg19815139	0.75043	1.57522e-110
cg00012386	cg03919644	0.741789	1.0267e-106
cg00012386	cg06759215	0.738669	2.2446e-105
cg00012386	cg17416608	0.732959	5.67187e-103
cg00012386	cg02915261	0.730674	4.99052e-102
cg00012386	cg26424013	0.728105	5.59707e-101
cg00012386	cg23182539	0.724623	1.42042e-99
cg00012386	cg06323427	0.724474	1.62968e-99
cg00012386	cg15562197	0.720209	7.97225e-98
cg00012792	cg06759215	0.77136	1.87322e-120
cg00012792	cg06323427	0.740663	3.14106e-106
cg00012792	cg05951993	0.73605	2.8889e-104
cg00012792	cg19815139	0.73146	2.36728e-102
cg00012792	cg22091798	0.728757	3.03933e-101
cg00012792	cg02915261	0.727497	9.8786e-101
cg00012792	cg21545849	0.725997	3.98862e-100
cg00012792	cg26979339	0.725153	8.71073e-100
cg00012792	cg07597871	0.724477	1.62513e-99
cg00012792	cg01478450	0.721899	1.72178e-98
cg00013618	cg08742106	0.674832	1.28655e-81
cg00013618	cg24697329	0.671404	1.64598e-80
cg00013618	cg10073042	0.664463	2.58929e-78
cg00013618	cg08351331	0.645203	1.62167e-72
cg00013618	cg17983307	0.633769	2.86928e-69
cg00013618	cg24287460	0.629139	5.42376e-68
cg00013618	cg05666713	0.620443	1.18657e-65
cg00013618	cg01197831	0.611075	3.26885e-63
cg00013618	cg17964955	0.60231	5.30129e-61
cg00013618	cg18117847	0.601492	8.45282e-61
cg00014085	cg05165580	0.835996	2.66043e-159
cg00014085	cg08417687	0.828439	6.1283e-154
cg00014085	cg19149454	0.827744	1.85064e-153
cg00014085	cg00941229	0.825723	4.47977e-152
cg00014085	cg09658342	0.824803	1.88234e-151
cg00014085	cg09144196	0.824228	4.60275e-151
cg00014085	cg21982518	0.823591	1.23303e-150
cg00014085	cg19019972	0.821714	2.20516e-149
cg00014085	cg02278165	0.820905	7.55439e-149
cg00014085	cg24946408	0.819739	4.41517e-148
cg00015770	cg10114327	0.506533	9.61357e-41
cg00015770	cg20134215	0.425703	4.99662e-28
cg00015770	cg14221171	0.412621	2.84622e-26
cg00015770	cg13929328	0.402421	5.89213e-25
cg00015770	cg19884262	0.3878	3.7929e-23
cg00015770	cg22461835	0.380725	2.64302e-22
cg00015770	cg24645221	0.373034	2.06776e-21
cg00015770	cg00027083	0.372929	2.12595e-21
cg00015770	cg26252167	0.370769	3.75068e-21
cg00015770	cg06940792	0.370054	4.52157e-21
cg00016968	cg10848367	0.656309	8.30488e-76
cg00016968	cg17204557	0.649219	1.08647e-73
cg00016968	cg24751129	0.640296	4.17473e-71
cg00016968	cg05517572	0.634334	1.99735e-69
cg00016968	cg07816439	0.633421	3.58499e-69
cg00016968	cg13530039	0.632015	8.78926e-69
cg00016968	cg24620905	0.630157	2.85429e-68
cg00016968	cg07705835	0.624188	1.19068e-66
cg00016968	cg16377880	0.622053	4.43243e-66
cg00016968	cg05697249	0.620742	9.89054e-66
cg00019495	cg06771126	0.791549	4.37394e-131
cg00019495	cg21066636	0.480188	3.20699e-36
cg00019495	cg16752583	0.450384	1.48021e-31
cg00019495	cg13944141	0.446341	5.86433e-31
cg00019495	cg25799433	0.443278	1.64447e-30
cg00019495	cg10848367	0.437662	1.05998e-29
cg00019495	cg24921858	0.437243	1.216e-29
cg00019495	cg03670238	0.431572	7.68697e-29
cg00019495	cg18239253	0.415038	1.36661e-26
cg00019495	cg12799835	0.41337	2.2688e-26
cg00020533	cg06827976	0.693463	6.60879e-88
cg00020533	cg19979773	0.685161	4.79689e-85
cg00020533	cg05221264	0.670204	3.98675e-80
cg00020533	cg05657520	0.668974	9.82281e-80
cg00020533	cg09034836	0.667617	2.64423e-79
cg00020533	cg21370143	0.661138	2.78344e-77
cg00020533	cg00745543	0.660767	3.62109e-77
cg00020533	cg20483763	0.656711	6.2751e-76
cg00020533	cg06619299	0.654448	3.02406e-75
cg00020533	cg16084788	0.640854	2.89544e-71
cg00021527	cg12975220	0.732005	1.41007e-102
cg00021527	cg06707338	0.714899	9.15743e-96
cg00021527	cg15097876	0.707641	5.04163e-93
cg00021527	cg04464559	0.707486	5.75428e-93
cg00021527	cg13240639	0.699209	6.05939e-90
cg00021527	cg03640568	0.695508	1.26053e-88
cg00021527	cg05507894	0.692478	1.46091e-87
cg00021527	cg12246527	0.690666	6.23739e-87
cg00021527	cg05435853	0.690059	1.01163e-86
cg00021527	cg07628086	0.689434	1.66219e-86
cg00022866	cg15166089	0.614396	4.5559e-64
cg00022866	cg02856727	0.54019	3.96557e-47
cg00022866	cg25221254	0.520566	2.55557e-43
cg00022866	cg25336198	0.509726	2.55471e-41
cg00022866	cg14607011	0.490035	7.26454e-38
cg00022866	cg06907544	0.483087	1.06508e-36
cg00022866	cg26750002	0.483084	1.06604e-36
cg00022866	cg21044104	0.481778	1.75405e-36
cg00022866	cg10618882	0.481211	2.17556e-36
cg00022866	cg08430598	0.476462	1.30168e-35
cg00024396	cg09816912	0.760402	3.94799e-115
cg00024396	cg25957967	0.672724	6.1946e-81
cg00024396	cg26074851	0.63156	1.17324e-68
cg00024396	cg25824330	0.630688	2.03949e-68
cg00024396	cg26450541	0.62738	1.63585e-67
cg00024396	cg21363943	0.625154	6.5452e-67
cg00024396	cg09384159	0.623288	2.0749e-66
cg00024396	cg27205791	0.622954	2.54869e-66
cg00024396	cg16905311	0.62165	5.67436e-66
cg00024396	cg11594415	0.621269	7.16559e-66
cg00024812	cg00053292	0.608937	1.14724e-62
cg00024812	cg06532176	0.555421	2.91193e-50
cg00024812	cg13775495	0.545757	2.96072e-48
cg00024812	cg15041659	0.541676	1.99349e-47
cg00024812	cg10073875	0.541524	2.1393e-47
cg00024812	cg16353413	0.537241	1.53741e-46
cg00024812	cg11528101	0.535986	2.72681e-46
cg00024812	cg26506209	0.535448	3.48259e-46
cg00024812	cg22009138	0.53271	1.20198e-45
cg00024812	cg08494812	0.531229	2.33735e-45
cg00025138	cg07387450	0.80585	2.3329e-139
cg00025138	cg03451296	0.8036	5.18085e-138
cg00025138	cg18394496	0.799963	7.16274e-136
cg00025138	cg07816442	0.791511	4.59275e-131
cg00025138	cg04790936	0.782225	4.92445e-126
cg00025138	cg00650762	0.777414	1.59348e-123
cg00025138	cg03475420	0.775003	2.73326e-122
cg00025138	cg17324707	0.771495	1.60514e-120
cg00025138	cg01048931	0.7707	3.99733e-120
cg00025138	cg21019820	0.770084	8.09187e-120
cg00025991	cg03222066	0.531299	2.26542e-45
cg00025991	cg20951444	0.518159	7.209e-43
cg00025991	cg03406535	0.517624	9.06652e-43
cg00025991	cg04347447	0.516036	1.78641e-42
cg00025991	cg02932167	0.513634	4.95034e-42
cg00025991	cg22377389	0.507735	5.84627e-41
cg00025991	cg14958018	0.506976	8.00569e-41
cg00025991	cg18939260	0.504386	2.32496e-40
cg00025991	cg25431974	0.50334	3.5671e-40
cg00025991	cg17920197	0.50079	1.00618e-39
cg00027083	cg13929328	0.487131	2.24895e-37
cg00027083	cg12613383	0.477971	7.39565e-36
cg00027083	cg01664666	0.477868	7.68919e-36
cg00027083	cg22359606	0.477712	8.15279e-36
cg00027083	cg12741420	0.468375	2.56943e-34
cg00027083	cg19884262	0.46466	9.85058e-34
cg00027083	cg23303408	0.456566	1.73882e-32
cg00027083	cg24199834	0.455581	2.45308e-32
cg00027083	cg16787600	0.455232	2.77076e-32
cg00027083	cg03469054	0.45322	5.57195e-32
cg00029826	cg14834436	0.724069	2.3647e-99
cg00029826	cg23918676	0.714588	1.20488e-95
cg00029826	cg22807823	0.711373	2.01322e-94
cg00029826	cg06438300	0.70726	6.98261e-93
cg00029826	cg21420531	0.702801	3.04662e-91
cg00029826	cg11053740	0.69606	8.04244e-89
cg00029826	cg24857117	0.687863	5.7604e-86
cg00029826	cg14717946	0.685821	2.8661e-85
cg00029826	cg11474075	0.681434	8.59782e-84
cg00029826	cg15350455	0.680885	1.31043e-83
cg00029931	cg06162422	0.79708	3.31076e-134
cg00029931	cg20514061	0.767117	2.33661e-118
cg00029931	cg18044482	0.751341	6.11294e-111
cg00029931	cg25591670	0.744325	8.08684e-108
cg00029931	cg03057808	0.731034	3.54817e-102
cg00029931	cg14854487	0.727771	7.64902e-101
cg00029931	cg19949137	0.72727	1.22118e-100
cg00029931	cg11871549	0.723192	5.28587e-99
cg00029931	cg20085077	0.722914	6.81733e-99
cg00029931	cg04967538	0.722075	1.46692e-98
cg00030047	cg15731815	0.831199	7.24037e-156
cg00030047	cg21716693	0.287731	5.36312e-13
cg00030047	cg04697562	0.268048	2.04872e-11
cg00030047	cg10784813	0.266654	2.62269e-11
cg00030047	cg24642820	0.256254	1.58357e-10
cg00030047	cg07307078	0.23902	2.62535e-09
cg00030047	cg24754277	0.237558	3.2992e-09
cg00030047	cg25193494	0.234236	5.51481e-09
cg00030047	cg25141995	0.233502	6.1712e-09
cg00030047	cg17675150	0.233473	6.19861e-09
cg00031162	cg11822964	0.511292	1.32721e-41
cg00031162	cg13180098	0.509535	2.76692e-41
cg00031162	cg25827666	0.506925	8.17528e-41
cg00031162	cg17754680	0.487775	1.75226e-37
cg00031162	cg09848074	0.486742	2.61396e-37
cg00031162	cg21207436	0.485829	3.71896e-37
cg00031162	cg03169180	0.474819	2.40183e-35
cg00031162	cg07260017	0.468464	2.48741e-34
cg00031162	cg22247240	0.467512	3.51555e-34
cg00031162	cg19798224	0.46176	2.77974e-33
cg00032227	cg11468462	0.78686	1.63341e-128
cg00032227	cg21902346	0.763058	2.15024e-116
cg00032227	cg05354432	0.761774	8.82331e-116
cg00032227	cg09634802	0.761534	1.14674e-115
cg00032227	cg23913400	0.757609	8.0806e-114
cg00032227	cg16000888	0.757324	1.09708e-113
cg00032227	cg23441208	0.753372	7.29163e-112
cg00032227	cg08420085	0.753143	9.28188e-112
cg00032227	cg08291539	0.75033	1.74684e-110
cg00032227	cg20033864	0.746859	6.20015e-109
cg00033516	cg02632166	0.694007	4.25998e-88
cg00033516	cg20492121	0.643166	6.29325e-72
cg00033516	cg08351143	0.640163	4.55637e-71
cg00033516	cg12043807	0.637849	2.06309e-70
cg00033516	cg04845144	0.637304	2.94056e-70
cg00033516	cg02226871	0.630924	1.75688e-68
cg00033516	cg01787047	0.629148	5.39482e-68
cg00033516	cg03856450	0.628414	8.55292e-68
cg00033516	cg12239750	0.627551	1.46944e-67
cg00033516	cg01226883	0.626322	3.16663e-67
cg00033773	cg13086467	0.85473	7.27895e-174
cg00033773	cg18219418	0.596134	1.7414e-59
cg00033773	cg05869585	0.58692	2.77501e-57
cg00033773	cg03873930	0.585937	4.72115e-57
cg00033773	cg07657776	0.583865	1.43879e-56
cg00033773	cg04533291	0.57881	2.11025e-55
cg00033773	cg01309153	0.570028	2.00684e-53
cg00033773	cg18598959	0.569179	3.09439e-53
cg00033773	cg26306976	0.56591	1.62083e-52
cg00033773	cg07924575	0.552928	9.73342e-50
cg00034039	cg11375079	0.598385	4.92004e-60
cg00034039	cg15688767	0.590889	3.18562e-58
cg00034039	cg04273556	0.580347	9.37263e-56
cg00034039	cg19522332	0.57082	1.33817e-53
cg00034039	cg02995853	0.567641	6.76255e-53
cg00034039	cg05368942	0.565093	2.4455e-52
cg00034039	cg09984370	0.56432	3.60333e-52
cg00034039	cg22052955	0.564218	3.79351e-52
cg00034039	cg07459264	0.564006	4.21741e-52
cg00034039	cg03756121	0.560349	2.5999e-51
cg00035623	cg07744166	0.3831	1.38441e-22
cg00035623	cg09530763	0.382635	1.57191e-22
cg00035623	cg17808849	0.353287	3.1783e-19
cg00035623	cg13645078	0.348751	9.62084e-19
cg00035623	cg17543123	0.348291	1.07549e-18
cg00035623	cg01464985	0.347496	1.30305e-18
cg00035623	cg06200697	0.34575	1.98228e-18
cg00035623	cg06742978	0.343299	3.55762e-18
cg00035623	cg19462352	0.33592	2.00505e-17
cg00035623	cg09056317	0.33235	4.55265e-17
cg00037763	cg27378216	0.578593	2.36481e-55
cg00037763	cg06468695	0.444028	1.27873e-30
cg00037763	cg14898779	0.437528	1.10764e-29
cg00037763	cg09599653	0.431804	7.13482e-29
cg00037763	cg02790471	0.430774	9.93699e-29
cg00037763	cg24812523	0.426105	4.4005e-28
cg00037763	cg08332212	0.424597	7.08203e-28
cg00037763	cg01092036	0.424352	7.65017e-28
cg00037763	cg08308510	0.414983	1.38979e-26
cg00037763	cg07285953	0.412712	2.76878e-26
cg00037940	cg06479512	0.478548	5.95358e-36
cg00037940	cg14341418	0.478484	6.09902e-36
cg00037940	cg08013810	0.45308	5.84765e-32
cg00037940	cg07894717	0.451198	1.11917e-31
cg00037940	cg03115886	0.441109	3.39096e-30
cg00037940	cg25677709	0.440094	4.74922e-30
cg00037940	cg03930970	0.425973	4.5893e-28
cg00037940	cg04848046	0.425755	4.91628e-28
cg00037940	cg08205865	0.419649	3.31682e-27
cg00037940	cg04109382	0.414791	1.47346e-26
cg00040861	cg20147100	0.877356	1.8591e-194
cg00040861	cg10633491	0.858108	1.04161e-176
cg00040861	cg26982998	0.834208	5.23011e-158
cg00040861	cg07952773	0.816406	6.38554e-146
cg00040861	cg06864275	0.814864	6.1692e-145
cg00040861	cg18493899	0.813787	2.96702e-144
cg00040861	cg22336633	0.809053	2.62952e-141
cg00040861	cg19552482	0.807194	3.58824e-140
cg00040861	cg11999384	0.804578	1.35418e-138
cg00040861	cg01846065	0.804112	2.56796e-138
cg00040873	cg15916628	0.440829	3.72208e-30
cg00040873	cg05976074	0.417365	6.70659e-27
cg00040873	cg15555014	0.395258	4.65243e-24
cg00040873	cg22747092	0.394595	5.61778e-24
cg00040873	cg12914014	0.388544	3.08323e-23
cg00040873	cg02633817	0.38413	1.04444e-22
cg00040873	cg01119135	0.383148	1.36658e-22
cg00040873	cg26571739	0.380602	2.73214e-22
cg00040873	cg11393848	0.380109	3.12274e-22
cg00040873	cg19180828	0.373388	1.88303e-21
cg00041575	cg01260219	0.546362	2.22675e-48
cg00041575	cg25623459	0.52855	7.72557e-45
cg00041575	cg00136477	0.526363	2.03293e-44
cg00041575	cg09458237	0.524116	5.45517e-44
cg00041575	cg00563932	0.513299	5.70216e-42
cg00041575	cg05569220	0.505538	1.44869e-40
cg00041575	cg22954818	0.501493	7.56534e-40
cg00041575	cg25336198	0.494639	1.18509e-38
cg00041575	cg02611419	0.494179	1.42215e-38
cg00041575	cg17699374	0.49168	3.81234e-38
cg00043004	cg03221776	0.492851	2.40445e-38
cg00043004	cg24652271	0.474015	3.2368e-35
cg00043004	cg27522780	0.416711	8.19707e-27
cg00043004	cg04981414	0.403501	4.29591e-25
cg00043004	cg01535453	0.392686	9.65106e-24
cg00043004	cg09615786	0.356342	1.49201e-19
cg00043004	cg14055374	0.346143	1.80434e-18
cg00043004	cg00282347	0.345997	1.86826e-18
cg00043004	cg10689889	0.34552	2.09462e-18
cg00043004	cg25371088	0.344185	2.88169e-18
cg00044245	cg02322989	0.744757	5.23316e-108
cg00044245	cg08001895	0.734864	9.10359e-104
cg00044245	cg26035366	0.72459	1.46398e-99
cg00044245	cg07748540	0.592874	1.06701e-58
cg00044245	cg01699584	0.570683	1.4353e-53
cg00044245	cg19965810	0.570543	1.54199e-53
cg00044245	cg23776217	0.562233	1.02143e-51
cg00044245	cg04836428	0.554484	4.58813e-50
cg00044245	cg02064106	0.554154	5.38342e-50
cg00044245	cg20346122	0.543366	9.07926e-48
cg00047050	cg19536127	0.483041	1.08399e-36
cg00047050	cg12105450	0.448164	3.15953e-31
cg00047050	cg11646887	0.448024	3.31321e-31
cg00047050	cg07979752	0.446928	4.80768e-31
cg00047050	cg14863484	0.438672	7.6005e-30
cg00047050	cg01858173	0.437966	9.59094e-30
cg00047050	cg18457775	0.435756	1.97921e-29
cg00047050	cg25753817	0.430443	1.10519e-28
cg00047050	cg21333964	0.427138	3.17326e-28
cg00047050	cg01667384	0.425446	5.41977e-28
cg00047469	cg00197381	0.650819	3.65808e-74
cg00047469	cg11372696	0.621984	4.62549e-66
cg00047469	cg14058998	0.60354	2.61964e-61
cg00047469	cg14930396	0.595273	2.81731e-59
cg00047469	cg25729765	0.579256	1.66748e-55
cg00047469	cg03270376	0.574945	1.59296e-54
cg00047469	cg06168050	0.574245	2.29052e-54
cg00047469	cg21618713	0.572446	5.80551e-54
cg00047469	cg04044561	0.571415	9.86255e-54
cg00047469	cg17559711	0.570003	2.03271e-53
cg00049986	cg24341800	0.59511	3.08498e-59
cg00049986	cg10237911	0.591674	2.06893e-58
cg00049986	cg08360728	0.574341	2.17981e-54
cg00049986	cg13905388	0.567151	8.66645e-53
cg00049986	cg22385477	0.560493	2.4218e-51
cg00049986	cg00571634	0.558971	5.13103e-51
cg00049986	cg03643709	0.555097	3.40872e-50
cg00049986	cg17378989	0.538683	7.93959e-47
cg00049986	cg06307169	0.53725	1.5312e-46
cg00049986	cg16225441	0.531718	1.87695e-45
cg00050312	cg16418163	0.812564	1.74472e-143
cg00050312	cg19939627	0.698364	1.21715e-89
cg00050312	cg16998213	0.673593	3.24643e-81
cg00050312	cg00761755	0.60422	1.77264e-61
cg00050312	cg07374145	0.526161	2.22272e-44
cg00050312	cg19132701	0.481092	2.27679e-36
cg00050312	cg01729862	0.480812	2.53153e-36
cg00050312	cg04960271	0.470023	1.40853e-34
cg00050312	cg18175410	0.447025	4.652e-31
cg00050312	cg10935709	0.444771	9.96339e-31
cg00051979	cg01154537	0.96132	0
cg00051979	cg09068993	0.936972	1.47011e-277
cg00051979	cg07550278	0.816854	3.29342e-146
cg00051979	cg10830758	0.816581	4.93137e-146
cg00051979	cg06790275	0.304412	1.9413e-14
cg00051979	cg22800191	0.293053	1.90434e-13
cg00051979	cg07819926	0.292442	2.14736e-13
cg00051979	cg10935550	0.292065	2.31215e-13
cg00051979	cg12572011	0.259326	9.38752e-11
cg00051979	cg07263984	0.258757	1.03465e-10
cg00053292	cg00024812	0.608937	1.14724e-62
cg00053292	cg21085553	0.590576	3.78322e-58
cg00053292	cg02336128	0.573659	3.10246e-54
cg00053292	cg06532176	0.556211	1.98246e-50
cg00053292	cg06039624	0.531016	2.57213e-45
cg00053292	cg09291628	0.519961	3.31969e-43
cg00053292	cg16184930	0.518518	6.17978e-43
cg00053292	cg16353413	0.50733	6.91358e-41
cg00053292	cg18710985	0.491811	3.62108e-38
cg00053292	cg00436301	0.488342	1.40588e-37
cg00053647	cg10262425	0.544695	4.87534e-48
cg00053647	cg26856388	0.536519	2.138e-46
cg00053647	cg23509064	0.528814	6.86859e-45
cg00053647	cg26909431	0.52735	1.31499e-44
cg00053647	cg19815904	0.526842	1.64586e-44
cg00053647	cg10922163	0.521745	1.53345e-43
cg00053647	cg13754949	0.521075	2.05049e-43
cg00053647	cg19413110	0.520117	3.10345e-43
cg00053647	cg12460541	0.519762	3.6172e-43
cg00053647	cg19578398	0.519723	3.67826e-43
cg00054706	cg20497627	0.814495	1.0577e-144
cg00054706	cg03055492	0.796283	9.46494e-134
cg00054706	cg17189058	0.787317	9.22812e-129
cg00054706	cg09658342	0.780308	5.01477e-125
cg00054706	cg10551759	0.772798	3.56638e-121
cg00054706	cg20918903	0.771439	1.71123e-120
cg00054706	cg09600437	0.77095	3.00274e-120
cg00054706	cg08737421	0.767709	1.19898e-118
cg00054706	cg09518735	0.761196	1.66011e-115
cg00054706	cg14452392	0.758532	2.99313e-114
cg00055233	cg03679581	0.978587	0
cg00055233	cg02875297	0.797472	1.97485e-134
cg00055233	cg20789691	0.448653	2.67475e-31
cg00055233	cg17199658	0.39889	1.64192e-24
cg00055233	cg14391622	0.398766	1.70178e-24
cg00055233	cg15945754	0.389508	2.35642e-23
cg00055233	cg05564266	0.386569	5.33531e-23
cg00055233	cg12867448	0.381151	2.3541e-22
cg00055233	cg24408313	0.379947	3.26261e-22
cg00055233	cg22748452	0.377074	7.06659e-22
cg00056767	cg07070934	0.520294	2.87484e-43
cg00056767	cg01693157	0.503539	3.28781e-40
cg00056767	cg13846796	0.502617	4.79039e-40
cg00056767	cg18896687	0.49667	5.27755e-39
cg00056767	cg00818872	0.49449	1.25737e-38
cg00056767	cg22467567	0.494231	1.39336e-38
cg00056767	cg12497298	0.492434	2.83392e-38
cg00056767	cg23764381	0.491801	3.63524e-38
cg00056767	cg22325646	0.491777	3.67096e-38
cg00056767	cg04324308	0.488035	1.58388e-37
cg00059225	cg20804101	0.642157	1.22685e-71
cg00059225	cg07816439	0.614515	4.24341e-64
cg00059225	cg01599709	0.612679	1.26553e-63
cg00059225	cg15966757	0.607936	2.05908e-62
cg00059225	cg22156632	0.607004	3.54176e-62
cg00059225	cg08361238	0.604425	1.57504e-61
cg00059225	cg22820108	0.60106	1.08147e-60
cg00059225	cg19491035	0.596145	1.73037e-59
cg00059225	cg00468146	0.582143	3.611e-56
cg00059225	cg02225847	0.576565	6.84793e-55
cg00059424	cg03065202	0.774227	6.7731e-122
cg00059424	cg15477600	0.772357	5.93956e-121
cg00059424	cg04644624	0.766016	8.04112e-118
cg00059424	cg02278071	0.763236	1.76646e-116
cg00059424	cg16070444	0.747728	2.55052e-109
cg00059424	cg12376277	0.718765	2.9274e-97
cg00059424	cg01253545	0.71492	8.9882e-96
cg00059424	cg03640568	0.714784	1.01387e-95
cg00059424	cg04419707	0.712539	7.28115e-95
cg00059424	cg03887534	0.711502	1.7989e-94
cg00059740	cg07387450	0.699473	4.87013e-90
cg00059740	cg08974656	0.680179	2.25029e-83
cg00059740	cg15396310	0.677607	1.59288e-82
cg00059740	cg24078828	0.677469	1.76754e-82
cg00059740	cg11884792	0.674754	1.36406e-81
cg00059740	cg15612546	0.673548	3.35595e-81
cg00059740	cg17718210	0.672663	6.48052e-81
cg00059740	cg14405589	0.672472	7.46976e-81
cg00059740	cg25856179	0.671812	1.21725e-80
cg00059740	cg01881255	0.671202	1.91115e-80
cg00059930	cg18481241	0.726321	2.95376e-100
cg00059930	cg16153267	0.579533	1.4413e-55
cg00059930	cg09811393	0.561284	1.6365e-51
cg00059930	cg13431205	0.557179	1.23573e-50
cg00059930	cg16609957	0.543629	8.02784e-48
cg00059930	cg09902130	0.538624	8.15963e-47
cg00059930	cg08097657	0.532045	1.62057e-45
cg00059930	cg14654385	0.526983	1.54615e-44
cg00059930	cg11254522	0.522345	1.18162e-43
cg00059930	cg10590292	0.519122	4.76612e-43
cg00060762	cg06779945	0.704206	9.34304e-92
cg00060762	cg12454725	0.701711	7.58334e-91
cg00060762	cg02504465	0.692229	1.7844e-87
cg00060762	cg14971781	0.691247	3.92183e-87
cg00060762	cg00014085	0.690326	8.17786e-87
cg00060762	cg14492347	0.686668	1.47582e-85
cg00060762	cg17989572	0.685691	3.17299e-85
cg00060762	cg09255666	0.685371	4.07345e-85
cg00060762	cg26887625	0.681567	7.76076e-84
cg00060762	cg13409216	0.680046	2.49109e-83
cg00060882	cg07238167	0.437896	9.81492e-30
cg00060882	cg06087537	0.41276	2.72938e-26
cg00060882	cg02620228	0.405937	2.09801e-25
cg00060882	cg08205655	0.401644	7.39119e-25
cg00060882	cg09326546	0.401582	7.52685e-25
cg00060882	cg21387302	0.399098	1.54628e-24
cg00060882	cg08587820	0.394814	5.27963e-24
cg00060882	cg22397447	0.393763	7.11462e-24
cg00060882	cg19398446	0.38978	2.18409e-23
cg00060882	cg05412136	0.38538	7.40584e-23
cg00061059	cg12937807	0.796621	6.06186e-134
cg00061059	cg24012887	0.788391	2.39971e-129
cg00061059	cg16763895	0.779202	1.89228e-124
cg00061059	cg24102360	0.766833	3.21862e-118
cg00061059	cg16280313	0.753457	6.66554e-112
cg00061059	cg05492270	0.747024	5.24095e-109
cg00061059	cg07577263	0.743042	2.93662e-107
cg00061059	cg10007692	0.742838	3.60153e-107
cg00061059	cg21664310	0.738438	2.81435e-105
cg00061059	cg14358502	0.733951	2.19157e-103
cg00061629	cg14753432	0.728231	4.97744e-101
cg00061629	cg23058901	0.721057	3.70125e-98
cg00061629	cg15522957	0.698665	9.49512e-90
cg00061629	cg18546622	0.69086	5.34115e-87
cg00061629	cg19358442	0.666852	4.61143e-79
cg00061629	cg14144305	0.480022	3.41385e-36
cg00061629	cg04549333	0.448693	2.63843e-31
cg00061629	cg16953612	0.437197	1.23455e-29
cg00061629	cg03022541	0.431701	7.3744e-29
cg00061629	cg17129388	0.415117	1.33415e-26
cg00062776	cg18971671	0.56779	6.26934e-53
cg00062776	cg24779015	0.481167	2.21221e-36
cg00062776	cg09191232	0.472727	5.21329e-35
cg00062776	cg26212229	0.471022	9.76441e-35
cg00062776	cg18168989	0.467265	3.84546e-34
cg00062776	cg27318281	0.458657	8.34199e-33
cg00062776	cg12202913	0.457157	1.41337e-32
cg00062776	cg02973883	0.446123	6.31413e-31
cg00062776	cg14296374	0.444564	1.06808e-30
cg00062776	cg21484964	0.444466	1.10398e-30
cg00063144	cg20862119	0.697596	2.28728e-89
cg00063144	cg21230133	0.683382	1.91309e-84
cg00063144	cg02580606	0.658415	1.90407e-76
cg00063144	cg11465372	0.658209	2.19914e-76
cg00063144	cg07017706	0.637893	2.00541e-70
cg00063144	cg23674788	0.617191	8.52251e-65
cg00063144	cg18370227	0.607456	2.72409e-62
cg00063144	cg19930802	0.600781	1.26763e-60
cg00063144	cg18153060	0.599396	2.78018e-60
cg00063144	cg23205633	0.597194	9.61724e-60
cg00065385	cg17751569	0.559472	4.00789e-51
cg00065385	cg01488147	0.544483	5.38614e-48
cg00065385	cg10789261	0.542431	1.40364e-47
cg00065385	cg07127957	0.53135	2.21441e-45
cg00065385	cg10728503	0.50931	3.03878e-41
cg00065385	cg09394600	0.50208	5.9612e-40
cg00065385	cg16267266	0.500313	1.22027e-39
cg00065385	cg17947599	0.497961	3.14769e-39
cg00065385	cg08452348	0.49724	4.20308e-39
cg00065385	cg25828381	0.496819	4.97248e-39
cg00065408	cg12730381	0.613076	1.00022e-63
cg00065408	cg09059181	0.604641	1.39049e-61
cg00065408	cg18342900	0.586423	3.63188e-57
cg00065408	cg11884656	0.58499	7.86528e-57
cg00065408	cg17076921	0.572877	4.64806e-54
cg00065408	cg14930396	0.572438	5.82957e-54
cg00065408	cg13282951	0.569572	2.53249e-53
cg00065408	cg15881088	0.56885	3.65922e-53
cg00065408	cg04498032	0.567841	6.10903e-53
cg00065408	cg11659747	0.567039	9.17051e-53
cg00066153	cg21432513	0.681299	9.5396e-84
cg00066153	cg13270853	0.636864	3.90931e-70
cg00066153	cg16940935	0.617484	7.14257e-65
cg00066153	cg09643186	0.580378	9.22123e-56
cg00066153	cg10645113	0.577652	3.87818e-55
cg00066153	cg19781251	0.5678	6.2374e-53
cg00066153	cg08057475	0.559062	4.90628e-51
cg00066153	cg02399455	0.554241	5.16088e-50
cg00066153	cg20576510	0.548241	9.15673e-49
cg00066153	cg13350783	0.521464	1.73222e-43
cg00066816	cg06690548	0.345223	2.24922e-18
cg00066816	cg09924998	0.341805	5.06768e-18
cg00066816	cg15555014	0.33542	2.25093e-17
cg00066816	cg05185584	0.326071	1.87735e-16
cg00066816	cg00016968	0.325588	2.09046e-16
cg00066816	cg15887846	0.318687	9.52559e-16
cg00066816	cg23807646	0.315075	2.07436e-15
cg00066816	cg25268718	0.314687	2.25381e-15
cg00066816	cg22506059	0.31225	3.78471e-15
cg00066816	cg05820087	0.311698	4.25332e-15
cg00067471	cg12581035	0.468275	2.66443e-34
cg00067471	cg02352653	0.371626	2.99521e-21
cg00067471	cg25251635	0.354065	2.62385e-19
cg00067471	cg22424108	0.348224	1.09301e-18
cg00067471	cg27543230	0.330211	7.4048e-17
cg00067471	cg17686885	0.329231	9.24032e-17
cg00067471	cg25217357	0.314361	2.41594e-15
cg00067471	cg15262984	0.2995	5.27583e-14
cg00067471	cg09628199	0.2955	1.17448e-13
cg00067471	cg18855178	0.292373	2.17649e-13
cg00069261	cg02592124	0.827081	5.28405e-153
cg00069261	cg00796728	0.684616	7.33779e-85
cg00069261	cg24809640	0.611685	2.2794e-63
cg00069261	cg07223164	0.580921	6.91225e-56
cg00069261	cg02545106	0.521608	1.62724e-43
cg00069261	cg08949296	0.513107	6.18459e-42
cg00069261	cg01493303	0.50722	7.23761e-41
cg00069261	cg03785807	0.506215	1.09589e-40
cg00069261	cg09765256	0.505532	1.45202e-40
cg00069261	cg00941229	0.499241	1.88132e-39
cg00071250	cg08603768	0.634351	1.97524e-69
cg00071250	cg07728874	0.604078	1.9238e-61
cg00071250	cg27431150	0.594462	4.42387e-59
cg00071250	cg17754680	0.580173	1.02778e-55
cg00071250	cg21148892	0.579749	1.28589e-55
cg00071250	cg26099316	0.578876	2.03754e-55
cg00071250	cg09554443	0.577797	3.59272e-55
cg00071250	cg09421562	0.577504	4.19045e-55
cg00071250	cg18705776	0.575893	9.72534e-55
cg00071250	cg23282674	0.575227	1.37623e-54
cg00071998	cg16213976	0.678728	6.8032e-83
cg00071998	cg07348311	0.644138	3.29829e-72
cg00071998	cg04755031	0.609286	9.35208e-63
cg00071998	cg10703331	0.608458	1.51793e-62
cg00071998	cg21804822	0.597115	1.0054e-59
cg00071998	cg00184884	0.591544	2.22298e-58
cg00071998	cg19728485	0.580483	8.71871e-56
cg00071998	cg22627950	0.576224	8.18385e-55
cg00071998	cg25841091	0.575405	1.25393e-54
cg00071998	cg00954566	0.574791	1.72566e-54
cg00072216	cg06393290	0.758362	3.59369e-114
cg00072216	cg23434919	0.753912	4.12702e-112
cg00072216	cg06440646	0.753365	7.34261e-112
cg00072216	cg22068038	0.745681	2.05335e-108
cg00072216	cg26824408	0.742957	3.19808e-107
cg00072216	cg00954003	0.742184	6.9236e-107
cg00072216	cg12422968	0.74165	1.17907e-106
cg00072216	cg10264187	0.740936	2.39669e-106
cg00072216	cg19282714	0.74079	2.76914e-106
cg00072216	cg22984616	0.73831	3.19045e-105
cg00075967	cg11787522	0.776085	7.66472e-123
cg00075967	cg06946880	0.561159	1.74154e-51
cg00075967	cg08403419	0.561043	1.84434e-51
cg00075967	cg10212621	0.520155	3.05227e-43
cg00075967	cg08525145	0.516005	1.81057e-42
cg00075967	cg04511534	0.506898	8.26557e-41
cg00075967	cg26531804	0.502738	4.55983e-40
cg00075967	cg07412254	0.501885	6.45311e-40
cg00075967	cg24694549	0.497342	4.0349e-39
cg00075967	cg13797282	0.494699	1.15698e-38
cg00076645	cg04960652	0.837766	1.3477e-160
cg00076645	cg14134153	0.834739	2.16596e-158
cg00076645	cg26775866	0.806827	5.98867e-140
cg00076645	cg21678388	0.798702	3.85934e-135
cg00076645	cg22227058	0.79748	1.95214e-134
cg00076645	cg13859478	0.78091	2.42477e-125
cg00076645	cg22956315	0.778606	3.86e-124
cg00076645	cg06587969	0.777156	2.16467e-123
cg00076645	cg22065439	0.767769	1.12118e-118
cg00076645	cg03002480	0.765747	1.08626e-117
cg00077877	cg00659129	0.552759	1.05565e-49
cg00077877	cg20169062	0.474829	2.39329e-35
cg00077877	cg08205865	0.463339	1.58162e-33
cg00077877	cg16698623	0.449085	2.30828e-31
cg00077877	cg18942631	0.429722	1.39241e-28
cg00077877	cg11075745	0.428838	1.84722e-28
cg00077877	cg07265310	0.425742	4.9368e-28
cg00077877	cg17347253	0.416792	7.99546e-27
cg00077877	cg22467071	0.413153	2.4229e-26
cg00077877	cg10375110	0.411142	4.44503e-26
cg00078194	cg22623062	0.899691	3.05073e-219
cg00078194	cg14195915	0.856016	6.13647e-175
cg00078194	cg15951107	0.85574	1.04612e-174
cg00078194	cg23889021	0.854227	1.90473e-173
cg00078194	cg24836583	0.852698	3.45646e-172
cg00078194	cg05072951	0.848914	3.92957e-169
cg00078194	cg22336633	0.844926	5.30432e-166
cg00078194	cg11468462	0.842698	2.72422e-164
cg00078194	cg02801485	0.840165	2.23093e-162
cg00078194	cg15243024	0.839478	7.2675e-162
cg00078867	cg26839325	0.579795	1.25464e-55
cg00078867	cg19407886	0.559526	3.90362e-51
cg00078867	cg08884343	0.552466	1.21578e-49
cg00078867	cg23812886	0.529618	4.80177e-45
cg00078867	cg04920616	0.526206	2.17881e-44
cg00078867	cg19223616	0.523108	8.47299e-44
cg00078867	cg15521097	0.522928	9.16559e-44
cg00078867	cg04211807	0.52261	1.05253e-43
cg00078867	cg19845843	0.522238	1.23775e-43
cg00078867	cg11472424	0.518903	5.2358e-43
cg00079563	cg12111697	0.70556	2.96953e-92
cg00079563	cg14012294	0.645766	1.11314e-72
cg00079563	cg25615963	0.584261	1.16347e-56
cg00079563	cg18895813	0.577755	3.67416e-55
cg00079563	cg15842884	0.533869	7.12214e-46
cg00079563	cg26356176	0.524951	3.78412e-44
cg00079563	cg10708675	0.519547	3.96782e-43
cg00079563	cg01819572	0.504175	2.53483e-40
cg00079563	cg03479974	0.501564	7.35094e-40
cg00079563	cg17506742	0.500449	1.15528e-39
cg00080012	cg27366669	0.774654	4.11297e-122
cg00080012	cg11700429	0.770559	4.69944e-120
cg00080012	cg09260564	0.769916	9.79483e-120
cg00080012	cg00751288	0.768772	3.6024e-119
cg00080012	cg16648297	0.767219	2.08376e-118
cg00080012	cg04454391	0.766688	3.78434e-118
cg00080012	cg05366401	0.766294	5.89249e-118
cg00080012	cg16866038	0.765555	1.34621e-117
cg00080012	cg24570987	0.763991	7.66764e-117
cg00080012	cg04197135	0.762572	3.67291e-116
cg00081935	cg04619859	0.797898	1.12329e-134
cg00081935	cg00930078	0.795634	2.21586e-133
cg00081935	cg00848397	0.782312	4.43253e-126
cg00081935	cg21682826	0.776926	2.83901e-123
cg00081935	cg03271651	0.772751	3.76444e-121
cg00081935	cg03751414	0.772531	4.8537e-121
cg00081935	cg14099017	0.769325	1.922e-119
cg00081935	cg15951107	0.767099	2.38457e-118
cg00081935	cg08635249	0.762886	2.59817e-116
cg00081935	cg23360251	0.759375	1.20359e-114
cg00081975	cg09459188	0.444371	1.13953e-30
cg00081975	cg17685628	0.424068	8.3634e-28
cg00081975	cg25499099	0.403559	4.22419e-25
cg00081975	cg09500672	0.400925	9.11155e-25
cg00081975	cg26320696	0.393902	6.83978e-24
cg00081975	cg24256211	0.393746	7.14939e-24
cg00081975	cg25741452	0.385205	7.77186e-23
cg00081975	cg24659201	0.385113	7.97292e-23
cg00081975	cg16608348	0.382609	1.58319e-22
cg00081975	cg11993754	0.382162	1.78835e-22
cg00083720	cg08567916	0.809936	7.5248e-142
cg00083720	cg20016874	0.801592	7.9713e-137
cg00083720	cg02460349	0.797201	2.82579e-134
cg00083720	cg07274506	0.793918	2.06972e-132
cg00083720	cg13906548	0.791911	2.75078e-131
cg00083720	cg24693620	0.790866	1.04658e-130
cg00083720	cg18577494	0.788676	1.67667e-129
cg00083720	cg06440646	0.7873	9.427e-129
cg00083720	cg22623062	0.77547	1.57949e-122
cg00083720	cg07540118	0.775065	2.54233e-122
cg00083937	cg06434451	0.580663	7.92816e-56
cg00083937	cg01214209	0.553549	7.21382e-50
cg00083937	cg16003238	0.54435	5.73136e-48
cg00083937	cg01420388	0.539923	4.48654e-47
cg00083937	cg02932167	0.539751	4.85637e-47
cg00083937	cg26203861	0.538258	9.6508e-47
cg00083937	cg00691625	0.538248	9.69366e-47
cg00083937	cg21301440	0.53817	1.00485e-46
cg00083937	cg23651356	0.53775	1.21823e-46
cg00083937	cg20951444	0.534062	6.52934e-46
cg00084687	cg25026013	0.900234	6.46062e-220
cg00084687	cg15786541	0.89207	3.55185e-210
cg00084687	cg21412748	0.889971	8.46167e-208
cg00084687	cg16101572	0.88892	1.25806e-206
cg00084687	cg09671005	0.888703	2.19215e-206
cg00084687	cg19510999	0.887536	4.22692e-205
cg00084687	cg05236474	0.887278	8.10356e-205
cg00084687	cg14916200	0.886001	1.97652e-203
cg00084687	cg10829134	0.882671	6.85668e-200
cg00084687	cg02715140	0.882379	1.38414e-199
cg00089071	cg23866755	0.725306	7.55899e-100
cg00089071	cg00746083	0.510393	1.93358e-41
cg00089071	cg25282780	0.50446	2.25515e-40
cg00089071	cg12848131	0.460662	4.10588e-33
cg00089071	cg22229034	0.447502	3.95761e-31
cg00089071	cg02546521	0.446531	5.49992e-31
cg00089071	cg20173259	0.427546	2.78738e-28
cg00089071	cg15025769	0.425803	4.84147e-28
cg00089071	cg10222574	0.422807	1.24164e-27
cg00089071	cg01230160	0.419721	3.24384e-27
cg00090147	cg21073927	0.630107	2.94538e-68
cg00090147	cg08369065	0.524914	3.84466e-44
cg00090147	cg11438428	0.473842	3.45124e-35
cg00090147	cg06638433	0.459171	6.95877e-33
cg00090147	cg24199834	0.412692	2.78558e-26
cg00090147	cg13302823	0.410017	6.2316e-26
cg00090147	cg07703401	0.408562	9.62658e-26
cg00090147	cg12741420	0.404528	3.17843e-25
cg00090147	cg21243096	0.404208	3.49163e-25
cg00090147	cg03958979	0.40328	4.58393e-25
cg00091693	cg11710560	0.632785	5.37959e-69
cg00091693	cg14087150	0.610095	5.81986e-63
cg00091693	cg14533138	0.599077	3.32943e-60
cg00091693	cg26499286	0.589024	8.84222e-58
cg00091693	cg19815720	0.587975	1.56596e-57
cg00091693	cg25545210	0.578758	2.16892e-55
cg00091693	cg21044104	0.571659	8.70011e-54
cg00091693	cg09585781	0.57129	1.05191e-53
cg00091693	cg03835296	0.561984	1.15649e-51
cg00091693	cg00406844	0.558006	8.24169e-51
cg00093177	cg09034836	0.687737	6.3635e-86
cg00093177	cg21358381	0.659592	8.30985e-77
cg00093177	cg15536230	0.626671	2.54647e-67
cg00093177	cg04584523	0.613925	6.03291e-64
cg00093177	cg18983672	0.613581	7.40794e-64
cg00093177	cg09044738	0.605143	1.04142e-61
cg00093177	cg13439299	0.591776	1.9563e-58
cg00093177	cg13249256	0.580917	6.92788e-56
cg00093177	cg17736259	0.576089	8.78213e-55
cg00093177	cg20483763	0.562251	1.01267e-51
cg00094319	cg04774694	0.419415	3.5657e-27
cg00094319	cg18572014	0.408829	8.8895e-26
cg00094319	cg17740305	0.390989	1.55639e-23
cg00094319	cg14757296	0.390421	1.82513e-23
cg00094319	cg16279786	0.389857	2.13766e-23
cg00094319	cg25002911	0.387255	4.41136e-23
cg00094319	cg00188348	0.37911	4.08898e-22
cg00094319	cg00962799	0.361755	3.82864e-20
cg00094319	cg00344709	0.35753	1.10939e-19
cg00094319	cg07851192	0.34895	9.16711e-19
cg00094851	cg22052955	0.881802	5.52219e-199
cg00094851	cg06420088	0.870149	1.76452e-187
cg00094851	cg02372712	0.869853	3.33771e-187
cg00094851	cg23513504	0.855635	1.28e-174
cg00094851	cg11064797	0.853731	4.89293e-173
cg00094851	cg21610516	0.848245	1.33406e-168
cg00094851	cg16236875	0.84774	3.348e-168
cg00094851	cg11054882	0.839799	4.19103e-162
cg00094851	cg26897054	0.839302	9.83505e-162
cg00094851	cg08959992	0.837184	3.60617e-160
cg00095526	cg13998904	0.521668	1.58566e-43
cg00095526	cg09814877	0.505872	1.26228e-40
cg00095526	cg20542800	0.503595	3.21403e-40
cg00095526	cg12044689	0.495464	8.53775e-39
cg00095526	cg19949550	0.490606	5.81092e-38
cg00095526	cg09076584	0.479121	4.79794e-36
cg00095526	cg22568695	0.473063	4.60467e-35
cg00095526	cg05186188	0.463335	1.58397e-33
cg00095526	cg17607024	0.460871	3.81291e-33
cg00095526	cg08109646	0.458032	1.03972e-32
cg00095674	cg19578398	0.815375	2.91446e-145
cg00095674	cg14633527	0.794873	5.9814e-133
cg00095674	cg23230018	0.791968	2.55628e-131
cg00095674	cg02692952	0.788581	1.89073e-129
cg00095674	cg04296434	0.779488	1.34317e-124
cg00095674	cg16224854	0.772172	7.35376e-121
cg00095674	cg11856093	0.770512	4.95635e-120
cg00095674	cg05311623	0.769374	1.81767e-119
cg00095674	cg23509064	0.768178	7.05717e-119
cg00095674	cg06383088	0.766219	6.40488e-118
cg00096922	cg11997899	0.606473	4.8233e-62
cg00096922	cg26750139	0.599178	3.14504e-60
cg00096922	cg09150117	0.583403	1.8433e-56
cg00096922	cg00223186	0.573819	2.85662e-54
cg00096922	cg03856786	0.512859	6.86664e-42
cg00096922	cg08586737	0.490056	7.20719e-38
cg00096922	cg14634738	0.442444	2.17341e-30
cg00096922	cg01573562	0.437424	1.146e-29
cg00096922	cg06745740	0.419888	3.0802e-27
cg00096922	cg13344740	0.384725	8.8691e-23
cg00097536	cg06077733	0.62332	2.0344e-66
cg00097536	cg21043754	0.59913	3.23171e-60
cg00097536	cg03037331	0.597663	7.38822e-60
cg00097536	cg23036555	0.596012	1.86425e-59
cg00097536	cg00812502	0.595692	2.22914e-59
cg00097536	cg16648297	0.594954	3.36462e-59
cg00097536	cg18189938	0.592942	1.02781e-58
cg00097536	cg03152785	0.592469	1.33511e-58
cg00097536	cg16878652	0.591422	2.37668e-58
cg00097536	cg21544377	0.591265	2.59228e-58
cg00098239	cg08395706	0.711375	2.01025e-94
cg00098239	cg12118011	0.706608	1.21852e-92
cg00098239	cg17159537	0.706373	1.4886e-92
cg00098239	cg04785461	0.705693	2.6537e-92
cg00098239	cg13430425	0.703179	2.21697e-91
cg00098239	cg00368415	0.703146	2.28056e-91
cg00098239	cg12570787	0.702793	3.06547e-91
cg00098239	cg08818784	0.702714	3.27518e-91
cg00098239	cg27194614	0.69522	1.59352e-88
cg00098239	cg22685463	0.693864	4.78188e-88
cg00099550	cg26856388	0.743166	2.59412e-107
cg00099550	cg08697285	0.742531	4.89513e-107
cg00099550	cg26909431	0.735929	3.24831e-104
cg00099550	cg07459264	0.728705	3.19065e-101
cg00099550	cg19413110	0.724207	2.08196e-99
cg00099550	cg04648440	0.722772	7.76607e-99
cg00099550	cg04296434	0.717982	5.90535e-97
cg00099550	cg02692952	0.717172	1.21833e-96
cg00099550	cg19903333	0.715816	4.06739e-96
cg00099550	cg20451718	0.715766	4.2521e-96
cg00101227	cg23894058	0.467072	4.12471e-34
cg00101227	cg06290096	0.460745	3.9868e-33
cg00101227	cg13247990	0.457436	1.28153e-32
cg00101227	cg05294455	0.439343	6.0896e-30
cg00101227	cg22247240	0.433417	4.23562e-29
cg00101227	cg17166338	0.432173	6.33331e-29
cg00101227	cg05159732	0.426112	4.3914e-28
cg00101227	cg06529761	0.425822	4.81323e-28
cg00101227	cg06641366	0.424992	6.25384e-28
cg00101227	cg23173910	0.424944	6.35006e-28
cg00103783	cg09009042	0.791226	6.60543e-131
cg00103783	cg15215114	0.782747	2.60628e-126
cg00103783	cg11837864	0.778289	5.62726e-124
cg00103783	cg22736107	0.776263	6.21749e-123
cg00103783	cg00309204	0.77356	1.47214e-121
cg00103783	cg11609154	0.768685	3.97792e-119
cg00103783	cg19744131	0.766696	3.75267e-118
cg00103783	cg18809151	0.763153	1.93576e-116
cg00103783	cg22685463	0.762461	4.14724e-116
cg00103783	cg19815928	0.759326	1.26849e-114
cg00105253	cg20225915	0.480876	2.47105e-36
cg00105253	cg03856723	0.457782	1.1351e-32
cg00105253	cg10481740	0.454577	3.47988e-32
cg00105253	cg15059932	0.450873	1.25158e-31
cg00105253	cg02956093	0.439898	5.06908e-30
cg00105253	cg11378484	0.435196	2.37615e-29
cg00105253	cg05154390	0.434245	3.23778e-29
cg00105253	cg00833393	0.425529	5.27919e-28
cg00105253	cg21016177	0.423646	9.54786e-28
cg00105253	cg18710383	0.416416	8.97251e-27
cg00105470	cg04391736	0.808636	4.73702e-141
cg00105470	cg24692964	0.787095	1.21819e-128
cg00105470	cg09938079	0.770185	7.20401e-120
cg00105470	cg15348799	0.768719	3.82417e-119
cg00105470	cg07672479	0.765487	1.45184e-117
cg00105470	cg15585905	0.763046	2.1792e-116
cg00105470	cg20629097	0.762043	6.5695e-116
cg00105470	cg22188058	0.761423	1.29527e-115
cg00105470	cg10218959	0.760636	3.05825e-115
cg00105470	cg13281719	0.760518	3.47982e-115
cg00107187	cg03734874	0.543641	7.98448e-48
cg00107187	cg26609631	0.490105	7.0685e-38
cg00107187	cg03556497	0.466785	4.5756e-34
cg00107187	cg05380982	0.46168	2.85952e-33
cg00107187	cg06493994	0.445838	6.95151e-31
cg00107187	cg23739862	0.436422	1.59153e-29
cg00107187	cg01920232	0.429805	1.35603e-28
cg00107187	cg02748539	0.429537	1.47716e-28
cg00107187	cg11934695	0.425156	5.93887e-28
cg00107187	cg12448933	0.423663	9.49589e-28
cg00107632	cg20326867	0.899257	1.047e-218
cg00107632	cg11184091	0.892846	4.55711e-211
cg00107632	cg15765896	0.888086	1.05233e-205
cg00107632	cg20808145	0.884637	5.73265e-202
cg00107632	cg01221637	0.88378	4.6624e-201
cg00107632	cg21700070	0.881425	1.35897e-198
cg00107632	cg23916751	0.879989	4.07231e-197
cg00107632	cg24812297	0.879983	4.12746e-197
cg00107632	cg06487986	0.879719	7.68006e-197
cg00107632	cg26904212	0.878961	4.52018e-196
cg00108454	cg16626670	0.670234	3.89782e-80
cg00108454	cg02436686	0.6428	8.01633e-72
cg00108454	cg01584473	0.640191	4.47275e-71
cg00108454	cg17129388	0.63738	2.79893e-70
cg00108454	cg05730092	0.628014	1.09962e-67
cg00108454	cg01618851	0.627397	1.61857e-67
cg00108454	cg25221254	0.62597	3.94225e-67
cg00108454	cg22202141	0.621561	5.99451e-66
cg00108454	cg09276978	0.621396	6.63069e-66
cg00108454	cg09426307	0.618834	3.15661e-65
cg00109274	cg16290693	0.619578	2.00996e-65
cg00109274	cg17607973	0.603549	2.60684e-61
cg00109274	cg22986271	0.568599	4.15792e-53
cg00109274	cg24906202	0.567275	8.13705e-53
cg00109274	cg22320000	0.56702	9.25936e-53
cg00109274	cg02317742	0.559158	4.68012e-51
cg00109274	cg18766912	0.545789	2.91691e-48
cg00109274	cg16041611	0.541346	2.32301e-47
cg00109274	cg08959992	0.539681	5.01627e-47
cg00109274	cg24602243	0.538778	7.60263e-47
cg00112517	cg17740645	0.760725	2.77482e-115
cg00112517	cg22820108	0.757796	6.61115e-114
cg00112517	cg05668853	0.757525	8.84625e-114
cg00112517	cg20484352	0.741895	9.23866e-107
cg00112517	cg24620905	0.736801	1.3931e-104
cg00112517	cg20264732	0.734809	9.59417e-104
cg00112517	cg02225847	0.733274	4.19539e-103
cg00112517	cg11719297	0.732283	1.08232e-102
cg00112517	cg03852570	0.731966	1.46275e-102
cg00112517	cg08361238	0.731194	3.04779e-102
cg00113951	cg02932689	0.601072	1.07417e-60
cg00113951	cg23838531	0.596867	1.15508e-59
cg00113951	cg07091958	0.591559	2.20443e-58
cg00113951	cg23048366	0.581091	6.31854e-56
cg00113951	cg04785461	0.579694	1.32388e-55
cg00113951	cg20452583	0.575528	1.17619e-54
cg00113951	cg11928366	0.574493	2.01479e-54
cg00113951	cg19091474	0.573892	2.75035e-54
cg00113951	cg20314660	0.571695	8.5405e-54
cg00113951	cg09845946	0.57109	1.16561e-53
cg00115714	cg26260201	0.729908	1.02909e-101
cg00115714	cg03373442	0.727157	1.3567e-100
cg00115714	cg20188282	0.721705	2.05336e-98
cg00115714	cg09964005	0.715631	4.79135e-96
cg00115714	cg04025590	0.703935	1.17417e-91
cg00115714	cg17409393	0.701232	1.13073e-90
cg00115714	cg05191792	0.696391	6.13756e-89
cg00115714	cg18325289	0.693485	6.4934e-88
cg00115714	cg13351698	0.690616	6.48859e-87
cg00115714	cg16233911	0.68539	4.0114e-85
cg00116234	cg25533774	0.658874	1.37853e-76
cg00116234	cg16714091	0.617527	6.96049e-65
cg00116234	cg03329165	0.595584	2.36769e-59
cg00116234	cg09636671	0.543139	1.00942e-47
cg00116234	cg07070934	0.542809	1.17722e-47
cg00116234	cg21705120	0.538487	8.68928e-47
cg00116234	cg17347389	0.534839	4.59163e-46
cg00116234	cg12053284	0.530952	2.64695e-45
cg00116234	cg06363129	0.523093	8.52992e-44
cg00116234	cg16222762	0.521087	2.03975e-43
cg00116838	cg03213216	0.90653	5.07591e-228
cg00116838	cg05768141	0.511452	1.24073e-41
cg00116838	cg16302441	0.50377	2.99143e-40
cg00116838	cg19914607	0.482495	1.33474e-36
cg00116838	cg20420433	0.48117	2.21002e-36
cg00116838	cg13574590	0.475779	1.67991e-35
cg00116838	cg06742978	0.472103	6.56333e-35
cg00116838	cg11939071	0.467871	3.0869e-34
cg00116838	cg05698069	0.46647	5.12865e-34
cg00116838	cg02170525	0.463619	1.43092e-33
cg00117172	cg06377278	0.366057	1.27513e-20
cg00117172	cg09495977	0.31165	4.29679e-15
cg00117172	cg18952647	0.299173	5.63555e-14
cg00117172	cg16708281	0.291974	2.35369e-13
cg00117172	cg22737001	0.291763	2.45253e-13
cg00117172	cg23502772	0.290445	3.1721e-13
cg00117172	cg11438428	0.284437	1.00713e-12
cg00117172	cg10217445	0.283666	1.16578e-12
cg00117172	cg14221171	0.28043	2.14303e-12
cg00117172	cg13384396	0.276852	4.16386e-12
cg00119079	cg18895155	0.758682	2.54552e-114
cg00119079	cg04718306	0.755441	8.18346e-113
cg00119079	cg10633491	0.73997	6.23051e-106
cg00119079	cg21937169	0.73991	6.61612e-106
cg00119079	cg00717862	0.73959	9.07307e-106
cg00119079	cg16870320	0.739004	1.6143e-105
cg00119079	cg00881086	0.73867	2.24234e-105
cg00119079	cg08164315	0.737384	7.89604e-105
cg00119079	cg05764061	0.736175	2.55956e-104
cg00119079	cg07052387	0.734367	1.46955e-103
cg00121158	cg11289251	0.742231	6.6068e-107
cg00121158	cg18654873	0.730165	8.07463e-102
cg00121158	cg17647744	0.729326	1.77998e-101
cg00121158	cg19632026	0.727473	1.01048e-100
cg00121158	cg07567107	0.725973	4.0784e-100
cg00121158	cg23513644	0.720643	5.38163e-98
cg00121158	cg14767877	0.720136	8.51878e-98
cg00121158	cg10299667	0.71779	7.01535e-97
cg00121158	cg01994328	0.716244	2.7816e-96
cg00121158	cg04466253	0.715494	5.41139e-96
cg00121640	cg12686016	0.528645	7.40367e-45
cg00121640	cg01462829	0.513741	4.73137e-42
cg00121640	cg18059088	0.511804	1.07046e-41
cg00121640	cg00453193	0.501825	6.61058e-40
cg00121640	cg25211525	0.486877	2.48078e-37
cg00121640	cg09867835	0.481231	2.15907e-36
cg00121640	cg03700462	0.475235	2.0573e-35
cg00121640	cg00183916	0.463054	1.75184e-33
cg00121640	cg08122545	0.458788	7.96727e-33
cg00121640	cg09660171	0.456992	1.49791e-32
cg00121904	cg23750556	0.554433	4.70252e-50
cg00121904	cg07824317	0.54887	6.79205e-49
cg00121904	cg20098118	0.522597	1.05869e-43
cg00121904	cg05961595	0.516647	1.37696e-42
cg00121904	cg23709838	0.511053	1.46694e-41
cg00121904	cg20371650	0.510239	2.06193e-41
cg00121904	cg21888438	0.508975	3.49385e-41
cg00121904	cg14260918	0.508964	3.50919e-41
cg00121904	cg26150490	0.503932	2.8002e-40
cg00121904	cg25812668	0.501131	8.7649e-40
cg00123035	cg11891504	0.809718	1.02635e-141
cg00123035	cg14155482	0.795748	1.90711e-133
cg00123035	cg11609154	0.793053	6.3367e-132
cg00123035	cg17624892	0.787376	8.57621e-129
cg00123035	cg04900486	0.78224	4.83566e-126
cg00123035	cg22736107	0.776617	4.09446e-123
cg00123035	cg16756620	0.774882	3.14948e-122
cg00123035	cg01382363	0.772001	8.95427e-121
cg00123035	cg17300307	0.768751	3.69037e-119
cg00123035	cg19815928	0.76863	4.23358e-119
cg00126034	cg07879727	0.70267	3.40077e-91
cg00126034	cg06150468	0.690132	9.54211e-87
cg00126034	cg26759551	0.64331	5.71733e-72
cg00126034	cg23433607	0.639111	9.06829e-71
cg00126034	cg17018527	0.63865	1.22508e-70
cg00126034	cg10043101	0.638367	1.47312e-70
cg00126034	cg22419075	0.631147	1.52491e-68
cg00126034	cg08349573	0.629925	3.30412e-68
cg00126034	cg24844534	0.617999	5.23512e-65
cg00126034	cg07143898	0.6177	6.26957e-65
cg00126657	cg23812886	0.660514	4.33335e-77
cg00126657	cg10575735	0.638404	1.43796e-70
cg00126657	cg15521097	0.600164	1.7987e-60
cg00126657	cg26839325	0.58435	1.10937e-56
cg00126657	cg19407886	0.539343	5.86208e-47
cg00126657	cg19223616	0.533194	9.66423e-46
cg00126657	cg15329483	0.501952	6.2798e-40
cg00126657	cg14284171	0.501109	8.84365e-40
cg00126657	cg04211807	0.494888	1.0733e-38
cg00126657	cg00078867	0.493267	2.04049e-38
cg00126698	cg03791917	0.678748	6.70197e-83
cg00126698	cg21232685	0.664136	3.27533e-78
cg00126698	cg04499381	0.661537	2.09727e-77
cg00126698	cg23756219	0.654257	3.44916e-75
cg00126698	cg24489034	0.626182	3.45408e-67
cg00126698	cg16440909	0.610922	3.57628e-63
cg00126698	cg15201909	0.607917	2.08147e-62
cg00126698	cg22495120	0.595482	2.50701e-59
cg00126698	cg12584889	0.595339	2.71553e-59
cg00126698	cg14674582	0.595083	3.13119e-59
cg00128197	cg04241572	0.811031	1.57917e-142
cg00128197	cg26738912	0.650017	6.31952e-74
cg00128197	cg05961595	0.640155	4.57911e-71
cg00128197	cg18770944	0.636788	4.10615e-70
cg00128197	cg02004156	0.636229	5.89463e-70
cg00128197	cg12707233	0.621678	5.57908e-66
cg00128197	cg00145348	0.620474	1.16425e-65
cg00128197	cg25424556	0.620194	1.38137e-65
cg00128197	cg13183496	0.61686	1.04045e-64
cg00128197	cg23280339	0.615336	2.59871e-64
cg00128560	cg16356516	0.655945	1.07021e-75
cg00128560	cg17904068	0.651745	1.94277e-74
cg00128560	cg27589921	0.641361	2.07419e-71
cg00128560	cg01934797	0.629008	5.8884e-68
cg00128560	cg27514224	0.603638	2.47715e-61
cg00128560	cg25424525	0.597728	7.12233e-60
cg00128560	cg13112511	0.597697	7.24913e-60
cg00128560	cg17758148	0.59258	1.25541e-58
cg00128560	cg17824393	0.585294	6.67726e-57
cg00128560	cg13138279	0.584082	1.28099e-56
cg00128654	cg12873941	0.845587	1.62943e-166
cg00128654	cg08737421	0.834955	1.51401e-158
cg00128654	cg12730424	0.827156	4.69461e-153
cg00128654	cg18680021	0.816034	1.10538e-145
cg00128654	cg02719245	0.807269	3.23078e-140
cg00128654	cg25906332	0.797424	2.10303e-134
cg00128654	cg11328875	0.797042	3.4848e-134
cg00128654	cg10294797	0.796035	1.30968e-133
cg00128654	cg07016325	0.794935	5.52067e-133
cg00128654	cg17504464	0.790902	9.98725e-131
cg00128877	cg13904771	0.447083	4.56249e-31
cg00128877	cg09539438	0.403424	4.39458e-25
cg00128877	cg15541315	0.402307	6.0922e-25
cg00128877	cg23570261	0.340678	6.6095e-18
cg00128877	cg22646528	0.294601	1.40346e-13
cg00128877	cg18906795	0.292306	2.20517e-13
cg00128877	cg11787828	0.281302	1.82037e-12
cg00128877	cg07281688	0.271455	1.11338e-11
cg00128877	cg19166347	0.26584	3.02764e-11
cg00128877	cg14822966	0.257985	1.18044e-10
cg00129774	cg14672622	0.7332	4.50336e-103
cg00129774	cg02668729	0.718891	2.61436e-97
cg00129774	cg04780126	0.713198	4.08867e-95
cg00129774	cg25152631	0.71121	2.32003e-94
cg00129774	cg11326640	0.70747	5.83676e-93
cg00129774	cg07851243	0.705987	2.06589e-92
cg00129774	cg20785344	0.694341	3.25104e-88
cg00129774	cg06245154	0.687661	6.75802e-86
cg00129774	cg08177017	0.687047	1.09527e-85
cg00129774	cg14060836	0.686037	2.41915e-85
cg00131121	cg22428102	0.732597	8.0163e-103
cg00131121	cg09464487	0.691552	3.0707e-87
cg00131121	cg16408394	0.689705	1.34089e-86
cg00131121	cg12648263	0.689522	1.55049e-86
cg00131121	cg06505666	0.68768	6.65386e-86
cg00131121	cg10061496	0.68694	1.1913e-85
cg00131121	cg13360404	0.68654	1.63185e-85
cg00131121	cg22024281	0.684791	6.40235e-85
cg00131121	cg21686900	0.683248	2.12182e-84
cg00131121	cg01092561	0.682123	5.06159e-84
cg00131557	cg11679069	0.552859	1.00619e-49
cg00131557	cg24167928	0.295783	1.11024e-13
cg00131557	cg12067261	0.294697	1.37702e-13
cg00131557	cg25206802	0.293459	1.75836e-13
cg00131557	cg18117393	0.290254	3.29186e-13
cg00131557	cg04457051	0.287627	5.472e-13
cg00131557	cg15559700	0.286081	7.36091e-13
cg00131557	cg23147597	0.282241	1.52571e-12
cg00131557	cg17725472	0.280331	2.18335e-12
cg00131557	cg09848074	0.280073	2.29076e-12
cg00132141	cg09538287	0.635783	7.86342e-70
cg00132141	cg26555310	0.475695	1.73321e-35
cg00132141	cg02882813	0.450694	1.3308e-31
cg00132141	cg10618882	0.448966	2.4039e-31
cg00132141	cg07948472	0.445524	7.72975e-31
cg00132141	cg24529858	0.444006	1.28814e-30
cg00132141	cg11959435	0.443748	1.40472e-30
cg00132141	cg01917648	0.4425	2.13343e-30
cg00132141	cg13523386	0.441795	2.6987e-30
cg00132141	cg12038710	0.439813	5.21333e-30
cg00133909	cg14633527	0.745955	1.55511e-108
cg00133909	cg19578398	0.738576	2.45803e-105
cg00133909	cg13754949	0.737775	5.38934e-105
cg00133909	cg19815904	0.734795	9.726e-104
cg00133909	cg24727182	0.732656	7.57603e-103
cg00133909	cg06323427	0.724301	1.90976e-99
cg00133909	cg14206730	0.720598	5.60534e-98
cg00133909	cg19413110	0.71779	7.01357e-97
cg00133909	cg10922163	0.717351	1.03781e-96
cg00133909	cg04956790	0.717262	1.12392e-96
cg00134539	cg13578652	0.771166	2.34324e-120
cg00134539	cg23696712	0.535957	2.76207e-46
cg00134539	cg11653858	0.494018	1.51608e-38
cg00134539	cg09990086	0.452463	7.23714e-32
cg00134539	cg02173484	0.422679	1.29246e-27
cg00134539	cg20713492	0.41935	3.63782e-27
cg00134539	cg05441133	0.416053	1.00256e-26
cg00134539	cg20795863	0.415565	1.16395e-26
cg00134539	cg11391732	0.413216	2.37753e-26
cg00134539	cg12650635	0.408017	1.13204e-25
cg00134787	cg23400451	0.671693	1.32977e-80
cg00134787	cg03741352	0.614558	4.13743e-64
cg00134787	cg27622610	0.608197	1.76838e-62
cg00134787	cg02721374	0.60549	8.5216e-62
cg00134787	cg16678925	0.594458	4.43382e-59
cg00134787	cg06220958	0.584645	9.46814e-57
cg00134787	cg22951794	0.583417	1.8289e-56
cg00134787	cg24423088	0.580899	6.9943e-56
cg00134787	cg13279585	0.577174	4.98112e-55
cg00134787	cg23110514	0.576544	6.92637e-55
cg00135056	cg13277939	0.398127	2.04577e-24
cg00135056	cg10667970	0.39624	3.51474e-24
cg00135056	cg01269795	0.392128	1.12965e-23
cg00135056	cg13631259	0.391986	1.17574e-23
cg00135056	cg26764244	0.383123	1.3758e-22
cg00135056	cg23547429	0.378968	4.24886e-22
cg00135056	cg14859417	0.378793	4.45389e-22
cg00135056	cg24596472	0.369129	5.75434e-21
cg00135056	cg11204562	0.368072	7.57379e-21
cg00135056	cg27544190	0.365682	1.40415e-20
cg00135393	cg01593385	0.555867	2.34332e-50
cg00135393	cg21282997	0.544777	4.69137e-48
cg00135393	cg00136405	0.541842	1.84539e-47
cg00135393	cg01546430	0.540898	2.85959e-47
cg00135393	cg13342558	0.484411	6.41454e-37
cg00135393	cg26499286	0.476496	1.28549e-35
cg00135393	cg26647453	0.461967	2.58152e-33
cg00135393	cg15669228	0.458075	1.02389e-32
cg00135393	cg08886154	0.45397	4.29684e-32
cg00135393	cg04111761	0.451784	9.1463e-32
cg00136105	cg20425293	0.855803	9.25773e-175
cg00136105	cg20866788	0.853355	9.98087e-173
cg00136105	cg25494789	0.830826	1.32589e-155
cg00136105	cg21117584	0.824949	1.50071e-151
cg00136105	cg00532890	0.823795	8.99446e-151
cg00136105	cg04059714	0.823043	2.87338e-150
cg00136105	cg15832436	0.820263	1.99847e-148
cg00136105	cg19819891	0.819711	4.59997e-148
cg00136105	cg07036775	0.818936	1.47676e-147
cg00136105	cg05727959	0.817857	7.41554e-147
cg00136405	cg26647453	0.578952	1.9581e-55
cg00136405	cg21282997	0.578685	2.25389e-55
cg00136405	cg00135393	0.541842	1.84539e-47
cg00136405	cg01546430	0.53015	3.78784e-45
cg00136405	cg01593385	0.517787	8.45313e-43
cg00136405	cg12207371	0.508544	4.17849e-41
cg00136405	cg00550617	0.508488	4.27669e-41
cg00136405	cg08214029	0.507064	7.71711e-41
cg00136405	cg24063382	0.496345	6.01078e-39
cg00136405	cg22181664	0.489579	8.68332e-38
cg00136477	cg01584473	0.719917	1.0378e-97
cg00136477	cg07115820	0.707404	6.17192e-93
cg00136477	cg13289321	0.698905	7.79222e-90
cg00136477	cg26159905	0.694716	2.39832e-88
cg00136477	cg17677397	0.690368	7.90705e-87
cg00136477	cg21122774	0.690208	8.98581e-87
cg00136477	cg13453139	0.689556	1.50856e-86
cg00136477	cg03022541	0.689215	1.97785e-86
cg00136477	cg24346637	0.686464	1.73215e-85
cg00136477	cg12439773	0.685756	3.0146e-85
cg00138126	cg26912636	0.702698	3.32096e-91
cg00138126	cg02473123	0.567222	8.35994e-53
cg00138126	cg21209356	0.556662	1.59078e-50
cg00138126	cg10618882	0.554134	5.43706e-50
cg00138126	cg20436912	0.542088	1.64637e-47
cg00138126	cg18140857	0.537503	1.36415e-46
cg00138126	cg04663194	0.534991	4.28603e-46
cg00138126	cg05113558	0.529827	4.37478e-45
cg00138126	cg16772514	0.526969	1.5559e-44
cg00138126	cg20951444	0.526181	2.20326e-44
cg00141162	cg11256445	0.529957	4.12883e-45
cg00141162	cg11903057	0.461064	3.56034e-33
cg00141162	cg00804392	0.429239	1.62516e-28
cg00141162	cg14451276	0.424648	6.96994e-28
cg00141162	cg26244225	0.412542	2.91483e-26
cg00141162	cg13273136	0.402207	6.2731e-25
cg00141162	cg16749930	0.402045	6.57562e-25
cg00141162	cg18960218	0.397643	2.35124e-24
cg00141162	cg26149678	0.393014	8.79569e-24
cg00141162	cg20425130	0.381149	2.3556e-22
cg00141550	cg19223616	0.651976	1.65801e-74
cg00141550	cg08884343	0.59735	8.8083e-60
cg00141550	cg00497084	0.486405	2.97701e-37
cg00141550	cg04920616	0.47428	2.93389e-35
cg00141550	cg00126698	0.466076	5.91284e-34
cg00141550	cg01662650	0.463419	1.5374e-33
cg00141550	cg25257360	0.457453	1.27414e-32
cg00141550	cg13897449	0.454071	4.14789e-32
cg00141550	cg11472424	0.450005	1.68509e-31
cg00141550	cg06350107	0.449911	1.7404e-31
cg00141845	cg08324796	0.352817	3.56798e-19
cg00141845	cg13401681	0.343007	3.81269e-18
cg00141845	cg01100796	0.336834	1.62263e-17
cg00141845	cg20869203	0.333544	3.46498e-17
cg00141845	cg13340269	0.332542	4.35824e-17
cg00141845	cg10338338	0.327836	1.26478e-16
cg00141845	cg08317263	0.325729	2.02586e-16
cg00141845	cg15806518	0.322014	4.60683e-16
cg00141845	cg20648463	0.32158	5.06751e-16
cg00141845	cg04544498	0.317656	1.19068e-15
cg00143376	cg01214209	0.543461	8.68634e-48
cg00143376	cg22681784	0.536507	2.14967e-46
cg00143376	cg04582938	0.534569	5.18885e-46
cg00143376	cg23640701	0.524687	4.24895e-44
cg00143376	cg06874144	0.50748	6.4978e-41
cg00143376	cg27560864	0.50241	5.21202e-40
cg00143376	cg25201363	0.502275	5.50608e-40
cg00143376	cg07612655	0.491923	3.46578e-38
cg00143376	cg10039928	0.490733	5.5291e-38
cg00143376	cg10179196	0.485208	4.72273e-37
cg00143998	cg14541950	0.791882	2.8538e-131
cg00143998	cg20520725	0.55391	6.05909e-50
cg00143998	cg14415300	0.541292	2.38158e-47
cg00143998	cg14743462	0.411995	3.43849e-26
cg00143998	cg07348311	0.409327	7.66031e-26
cg00143998	cg16213976	0.383651	1.19086e-22
cg00143998	cg04755031	0.365831	1.35158e-20
cg00143998	cg00954566	0.349486	8.04933e-19
cg00143998	cg00071998	0.331777	5.18815e-17
cg00143998	cg01868782	0.31698	1.3776e-15
cg00145118	cg02417408	0.466351	5.35447e-34
cg00145118	cg08815403	0.454393	3.7097e-32
cg00145118	cg26060255	0.433037	4.79068e-29
cg00145118	cg18042806	0.424992	6.25466e-28
cg00145118	cg16570917	0.419846	3.12068e-27
cg00145118	cg00597076	0.418756	4.37045e-27
cg00145118	cg16825000	0.416595	8.49486e-27
cg00145118	cg27485921	0.415032	1.36908e-26
cg00145118	cg01402255	0.414735	1.49911e-26
cg00145118	cg03929796	0.411098	4.50433e-26
cg00145348	cg12707233	0.882517	9.92002e-200
cg00145348	cg03936963	0.863855	1.01351e-181
cg00145348	cg05961595	0.841541	2.05657e-163
cg00145348	cg26738912	0.83652	1.10352e-159
cg00145348	cg20504202	0.833429	1.89137e-157
cg00145348	cg25424556	0.826771	8.62645e-153
cg00145348	cg09920632	0.822926	3.43878e-150
cg00145348	cg24779040	0.812466	2.01119e-143
cg00145348	cg19194595	0.794521	9.4652e-133
cg00145348	cg18770944	0.7903	2.14979e-130
cg00146096	cg25047102	0.902064	3.25067e-222
cg00146096	cg11539173	0.901487	1.74382e-221
cg00146096	cg17304878	0.894609	4.04547e-213
cg00146096	cg23830037	0.89419	1.25464e-212
cg00146096	cg14127958	0.890648	1.46678e-208
cg00146096	cg03667091	0.890191	4.79711e-208
cg00146096	cg21363943	0.889291	4.8744e-207
cg00146096	cg03734660	0.888161	8.69033e-206
cg00146096	cg14916200	0.888078	1.07404e-205
cg00146096	cg06188683	0.886897	2.10921e-204
cg00149659	cg02579736	0.74842	1.25488e-109
cg00149659	cg21877855	0.675974	5.45989e-82
cg00149659	cg12185908	0.656494	7.30273e-76
cg00149659	cg12076344	0.644196	3.17376e-72
cg00149659	cg27477205	0.642559	9.40272e-72
cg00149659	cg13604223	0.633771	2.86507e-69
cg00149659	cg06011292	0.633254	3.98939e-69
cg00149659	cg27193335	0.626658	2.56755e-67
cg00149659	cg05815893	0.626447	2.92775e-67
cg00149659	cg27395450	0.624326	1.09296e-66
cg00149976	cg13170032	0.526317	2.07486e-44
cg00149976	cg26790132	0.512293	8.71517e-42
cg00149976	cg24844534	0.49654	5.55861e-39
cg00149976	cg13589108	0.472265	6.18235e-35
cg00149976	cg06281795	0.4676	3.40619e-34
cg00149976	cg01753595	0.467002	4.22968e-34
cg00149976	cg10028071	0.463065	1.7451e-33
cg00149976	cg08349573	0.460018	5.15927e-33
cg00149976	cg16303453	0.456046	2.08541e-32
cg00149976	cg26759551	0.455698	2.35488e-32
cg00151234	cg10560144	0.939963	1.00542e-283
cg00151234	cg25591670	0.852604	4.125e-172
cg00151234	cg10401803	0.825054	1.27398e-151
cg00151234	cg06620254	0.815762	1.65086e-145
cg00151234	cg21142188	0.803246	8.4123e-138
cg00151234	cg23279136	0.803194	9.03068e-138
cg00151234	cg02148711	0.801738	6.5451e-137
cg00151234	cg26751631	0.793883	2.16593e-132
cg00151234	cg11661234	0.776974	2.68287e-123
cg00151234	cg16256230	0.776723	3.61273e-123
cg00151607	cg02844629	0.800613	2.99012e-136
cg00151607	cg11625451	0.787683	5.84166e-129
cg00151607	cg03930357	0.787404	8.27862e-129
cg00151607	cg26623224	0.785061	1.52299e-127
cg00151607	cg03793131	0.781402	1.33701e-125
cg00151607	cg16652241	0.780387	4.5582e-125
cg00151607	cg19425528	0.777684	1.15636e-123
cg00151607	cg18956369	0.776879	3.00315e-123
cg00151607	cg17603184	0.776682	3.79109e-123
cg00151607	cg22902083	0.776445	5.01717e-123
cg00152644	cg08555657	0.960543	0
cg00152644	cg08763351	0.82502	1.34213e-151
cg00152644	cg04138756	0.808735	4.12301e-141
cg00152644	cg05440289	0.784392	3.47424e-127
cg00152644	cg25856811	0.774802	3.4576e-122
cg00152644	cg14826683	0.77441	5.4699e-122
cg00152644	cg05248781	0.763289	1.66631e-116
cg00152644	cg03741352	0.763261	1.71857e-116
cg00152644	cg21754343	0.748874	7.86098e-110
cg00152644	cg09542291	0.744853	4.74909e-108
cg00155167	cg13919215	0.900981	7.54663e-221
cg00155167	cg05275231	0.830599	1.9125e-155
cg00155167	cg05237543	0.82546	6.7504e-152
cg00155167	cg17889103	0.82518	1.04669e-151
cg00155167	cg17471019	0.793393	4.08131e-132
cg00155167	cg17724365	0.791148	7.30549e-131
cg00155167	cg14285013	0.786453	2.71171e-128
cg00155167	cg08816248	0.769355	1.85714e-119
cg00155167	cg17256555	0.768423	5.35049e-119
cg00155167	cg00346145	0.765274	1.84183e-117
cg00155485	cg01409734	0.900279	5.67701e-220
cg00155485	cg03439805	0.860918	3.94152e-179
cg00155485	cg09239756	0.854721	7.4074e-174
cg00155485	cg25515063	0.840507	1.23689e-162
cg00155485	cg00887547	0.838914	1.90889e-161
cg00155485	cg26493932	0.830136	4.03907e-155
cg00155485	cg21968169	0.828457	5.95546e-154
cg00155485	cg08737421	0.82798	1.27305e-153
cg00155485	cg17525003	0.821935	1.57163e-149
cg00155485	cg16870320	0.821676	2.33697e-149
cg00155609	cg05475028	0.634626	1.65563e-69
cg00155609	cg00522034	0.632367	7.02413e-69
cg00155609	cg05501276	0.619684	1.88366e-65
cg00155609	cg23104955	0.611468	2.59099e-63
cg00155609	cg25937832	0.610398	4.86902e-63
cg00155609	cg00241355	0.609536	8.07822e-63
cg00155609	cg01183669	0.608982	1.11783e-62
cg00155609	cg20395940	0.60212	5.90795e-61
cg00155609	cg01056155	0.600901	1.18362e-60
cg00155609	cg03950669	0.59216	1.58352e-58
cg00156216	cg21053015	0.67145	1.59077e-80
cg00156216	cg17946497	0.667227	3.51234e-79
cg00156216	cg23984059	0.605011	1.12378e-61
cg00156216	cg11869721	0.576337	7.71659e-55
cg00156216	cg23346960	0.562104	1.08922e-51
cg00156216	cg07387450	0.544795	4.65288e-48
cg00156216	cg05399707	0.54401	6.7203e-48
cg00156216	cg15877314	0.53634	2.32057e-46
cg00156216	cg02008544	0.535879	2.86287e-46
cg00156216	cg14201417	0.527158	1.43126e-44
cg00156744	cg16873684	0.640249	4.30629e-71
cg00156744	cg08170622	0.620004	1.55079e-65
cg00156744	cg12287813	0.587771	1.74931e-57
cg00156744	cg04590931	0.583724	1.55189e-56
cg00156744	cg00825031	0.558195	7.51343e-51
cg00156744	cg06421707	0.553712	6.66585e-50
cg00156744	cg22243844	0.548802	7.01304e-49
cg00156744	cg14314795	0.54811	9.74516e-49
cg00156744	cg00095674	0.547351	1.39547e-48
cg00156744	cg07641524	0.536716	1.95462e-46
cg00158308	cg17918501	0.684425	8.51299e-85
cg00158308	cg06731484	0.682883	2.81522e-84
cg00158308	cg09331011	0.678445	8.43749e-83
cg00158308	cg20195812	0.678097	1.09883e-82
cg00158308	cg11747771	0.677937	1.24025e-82
cg00158308	cg15920202	0.671264	1.82591e-80
cg00158308	cg12072973	0.66984	5.20638e-80
cg00158308	cg20496643	0.666404	6.38206e-79
cg00158308	cg26908611	0.662187	1.32012e-77
cg00158308	cg14514226	0.658729	1.52662e-76
cg00160914	cg13613748	0.542716	1.22938e-47
cg00160914	cg12013321	0.514814	3.00366e-42
cg00160914	cg19439399	0.510161	2.1306e-41
cg00160914	cg15563382	0.492357	2.92085e-38
cg00160914	cg21289015	0.472619	5.42603e-35
cg00160914	cg03424436	0.463711	1.38468e-33
cg00160914	cg18503260	0.461354	3.21139e-33
cg00160914	cg14009688	0.459242	6.78774e-33
cg00160914	cg05688084	0.457036	1.47478e-32
cg00160914	cg10202457	0.453356	5.31561e-32
cg00162401	cg11053574	0.593288	8.48623e-59
cg00162401	cg21785260	0.557663	9.75078e-51
cg00162401	cg23376526	0.496977	4.66895e-39
cg00162401	cg10819446	0.478946	5.12516e-36
cg00162401	cg17965230	0.45973	5.71134e-33
cg00162401	cg19464016	0.452898	6.22818e-32
cg00162401	cg15397506	0.4198	3.1652e-27
cg00162401	cg25583174	0.406236	1.92046e-25
cg00162401	cg03984733	0.405691	2.25605e-25
cg00162401	cg26097271	0.405315	2.52034e-25
cg00162643	cg19124998	0.653401	6.22866e-75
cg00162643	cg20583316	0.622029	4.49853e-66
cg00162643	cg22582569	0.614889	3.3954e-64
cg00162643	cg04145477	0.605208	1.003e-61
cg00162643	cg02801598	0.598648	4.24278e-60
cg00162643	cg24515202	0.593764	6.5178e-59
cg00162643	cg15846718	0.588494	1.18031e-57
cg00162643	cg16758041	0.586966	2.70661e-57
cg00162643	cg26174387	0.583876	1.43075e-56
cg00162643	cg12588476	0.581714	4.53767e-56
cg00164041	cg25026754	0.703639	1.50634e-91
cg00164041	cg17409393	0.685238	4.51785e-85
cg00164041	cg23381116	0.675296	9.08433e-82
cg00164041	cg07820214	0.670221	3.93492e-80
cg00164041	cg06347996	0.669088	9.03911e-80
cg00164041	cg20755353	0.663042	7.17272e-78
cg00164041	cg25423402	0.662678	9.29999e-78
cg00164041	cg24595957	0.662047	1.45891e-77
cg00164041	cg11821147	0.656841	5.72906e-76
cg00164041	cg26780404	0.655356	1.61095e-75
cg00164898	cg16072030	0.64688	5.27182e-73
cg00164898	cg22723026	0.488197	1.48725e-37
cg00164898	cg20587336	0.487477	1.96638e-37
cg00164898	cg05702633	0.484198	6.96097e-37
cg00164898	cg20451369	0.460444	4.43648e-33
cg00164898	cg27388792	0.45961	5.95934e-33
cg00164898	cg12825252	0.455963	2.14658e-32
cg00164898	cg03950669	0.452446	7.28181e-32
cg00164898	cg20345978	0.451072	1.16875e-31
cg00164898	cg25937832	0.45039	1.47707e-31
cg00165981	cg14119774	0.766784	3.39922e-118
cg00165981	cg08548086	0.75568	6.34965e-113
cg00165981	cg26413355	0.744834	4.84286e-108
cg00165981	cg08790491	0.723654	3.46253e-99
cg00165981	cg00581156	0.723011	6.24026e-99
cg00165981	cg24016044	0.716427	2.36413e-96
cg00165981	cg20757912	0.713468	3.22851e-95
cg00165981	cg06502510	0.70303	2.51285e-91
cg00165981	cg14560895	0.699811	3.68313e-90
cg00165981	cg16793150	0.6992	6.10722e-90
cg00167504	cg18611847	0.486751	2.60518e-37
cg00167504	cg17640322	0.43637	1.61918e-29
cg00167504	cg08530414	0.431802	7.13967e-29
cg00167504	cg04230869	0.416949	7.61993e-27
cg00167504	cg15894661	0.351509	4.91642e-19
cg00167504	cg08016383	0.344743	2.52249e-18
cg00167504	cg12001148	0.343281	3.57247e-18
cg00167504	cg15202954	0.339834	8.05944e-18
cg00167504	cg11970301	0.338411	1.12419e-17
cg00167504	cg11402505	0.334458	2.80884e-17
cg00168082	cg04317031	0.684837	6.17845e-85
cg00168082	cg13294509	0.668326	1.57715e-79
cg00168082	cg19973884	0.668104	1.854e-79
cg00168082	cg07965714	0.658505	1.78652e-76
cg00168082	cg25782563	0.651094	3.03318e-74
cg00168082	cg10957584	0.646425	7.15761e-73
cg00168082	cg10604703	0.643252	5.94447e-72
cg00168082	cg12576700	0.640353	4.02227e-71
cg00168082	cg04648087	0.640253	4.29432e-71
cg00168082	cg02597269	0.639547	6.82142e-71
cg00168785	cg16989646	0.774572	4.52719e-122
cg00168785	cg22799850	0.766518	4.5835e-118
cg00168785	cg19491035	0.762652	3.36461e-116
cg00168785	cg03554552	0.739496	9.9469e-106
cg00168785	cg25499099	0.738128	3.81375e-105
cg00168785	cg17740645	0.731816	1.68761e-102
cg00168785	cg10978355	0.730242	7.50874e-102
cg00168785	cg03852570	0.724256	1.99177e-99
cg00168785	cg20651453	0.722434	1.05689e-98
cg00168785	cg10872212	0.72091	4.22595e-98
cg00168942	cg23900225	0.687139	1.01872e-85
cg00168942	cg18236734	0.518119	7.33432e-43
cg00168942	cg02947253	0.50868	3.94918e-41
cg00168942	cg12285118	0.506507	9.71596e-41
cg00168942	cg16514843	0.499692	1.56826e-39
cg00168942	cg00308665	0.499285	1.84823e-39
cg00168942	cg24126851	0.496922	4.77188e-39
cg00168942	cg20022122	0.492211	3.09463e-38
cg00168942	cg26718420	0.491217	4.57315e-38
cg00168942	cg26153642	0.475397	1.93718e-35
cg00169548	cg19168338	0.413941	1.90805e-26
cg00169548	cg09329225	0.391917	1.1989e-23
cg00169548	cg04819539	0.367244	9.38611e-21
cg00169548	cg25948180	0.351591	4.81947e-19
cg00169548	cg02401978	0.350798	5.85001e-19
cg00169548	cg25375764	0.346144	1.80389e-18
cg00169548	cg09298484	0.345219	2.25137e-18
cg00169548	cg17207590	0.343376	3.4926e-18
cg00169548	cg11004890	0.339231	9.2819e-18
cg00169548	cg13672342	0.338718	1.04644e-17
cg00171126	cg12064626	0.616429	1.34846e-64
cg00171126	cg06754047	0.594081	5.46814e-59
cg00171126	cg19278165	0.591083	2.8641e-58
cg00171126	cg16339185	0.585323	6.5754e-57
cg00171126	cg27441551	0.584055	1.29968e-56
cg00171126	cg22328890	0.584043	1.3082e-56
cg00171126	cg11916186	0.583948	1.37652e-56
cg00171126	cg03792199	0.582557	2.89566e-56
cg00171126	cg00276797	0.580989	6.66713e-56
cg00171126	cg16606185	0.580508	8.60767e-56
cg00171161	cg01191395	0.817541	1.18732e-146
cg00171161	cg23424268	0.777579	1.31077e-123
cg00171161	cg14899547	0.77555	1.43941e-122
cg00171161	cg24241455	0.773083	2.56357e-121
cg00171161	cg23862908	0.747963	2.00526e-109
cg00171161	cg21219744	0.741008	2.23032e-106
cg00171161	cg18581221	0.73424	1.65998e-103
cg00171161	cg19098826	0.732431	9.39213e-103
cg00171161	cg08299045	0.729961	9.78739e-102
cg00171161	cg25955899	0.728546	3.70486e-101
cg00174500	cg07258507	0.682814	2.96875e-84
cg00174500	cg14366598	0.635206	1.14078e-69
cg00174500	cg09554443	0.622337	3.72366e-66
cg00174500	cg00136477	0.621336	6.87664e-66
cg00174500	cg07115820	0.616031	1.71315e-64
cg00174500	cg24346637	0.610339	5.04134e-63
cg00174500	cg00930194	0.609744	7.14963e-63
cg00174500	cg01359534	0.607071	3.40776e-62
cg00174500	cg03022541	0.604078	1.92357e-61
cg00174500	cg07637239	0.6011	1.0571e-60
cg00174901	cg02586730	0.564156	3.91221e-52
cg00174901	cg16003238	0.55571	2.53017e-50
cg00174901	cg22721827	0.544892	4.44447e-48
cg00174901	cg15914863	0.52288	9.35782e-44
cg00174901	cg25447894	0.517481	9.63937e-43
cg00174901	cg00394658	0.517412	9.9261e-43
cg00174901	cg26203861	0.511919	1.02009e-41
cg00174901	cg27532722	0.504686	2.05569e-40
cg00174901	cg25355803	0.501528	7.46109e-40
cg00174901	cg11213150	0.501233	8.40829e-40
cg00176210	cg13833831	0.624522	9.6824e-67
cg00176210	cg05730092	0.605643	7.79773e-62
cg00176210	cg19154438	0.601728	7.39067e-61
cg00176210	cg04115602	0.587128	2.47931e-57
cg00176210	cg19987219	0.582179	3.54168e-56
cg00176210	cg08245789	0.578976	1.93324e-55
cg00176210	cg16626670	0.576857	5.87854e-55
cg00176210	cg09458237	0.574157	2.39773e-54
cg00176210	cg10618882	0.573302	3.73307e-54
cg00176210	cg20583073	0.570592	1.50421e-53
cg00176879	cg10681137	0.973821	0
cg00176879	cg24216294	0.858105	1.04908e-176
cg00176879	cg22173227	0.723182	5.33615e-99
cg00176879	cg22298088	0.680338	1.99252e-83
cg00176879	cg11094938	0.672028	1.03739e-80
cg00176879	cg20683151	0.67096	2.28409e-80
cg00176879	cg01313949	0.630438	2.39016e-68
cg00176879	cg26317111	0.550394	3.28404e-49
cg00176879	cg19447496	0.540834	2.94472e-47
cg00176879	cg08509737	0.529363	5.38033e-45
cg00177013	cg02372712	0.868377	7.90773e-186
cg00177013	cg22052955	0.866766	2.3881e-184
cg00177013	cg23610841	0.853447	8.38842e-173
cg00177013	cg21610516	0.852953	2.13666e-172
cg00177013	cg16236875	0.852333	6.86839e-172
cg00177013	cg23513504	0.840427	1.41944e-162
cg00177013	cg16584911	0.839051	1.51125e-161
cg00177013	cg03217102	0.837375	2.61258e-160
cg00177013	cg00094851	0.836343	1.48738e-159
cg00177013	cg25682936	0.831476	4.61929e-156
cg00177698	cg10154655	0.901534	1.52157e-221
cg00177698	cg03750606	0.646437	7.09834e-73
cg00177698	cg10457895	0.558713	5.82502e-51
cg00177698	cg24341944	0.551593	1.84968e-49
cg00177698	cg15492104	0.538637	8.10894e-47
cg00177698	cg24727568	0.535271	3.77466e-46
cg00177698	cg26453990	0.532791	1.15896e-45
cg00177698	cg15811235	0.516898	1.23698e-42
cg00177698	cg02275989	0.516377	1.54502e-42
cg00177698	cg19327844	0.491752	3.70646e-38
cg00177923	cg09904573	0.829692	8.24881e-155
cg00177923	cg22826936	0.822559	6.04143e-150
cg00177923	cg13983578	0.820264	1.99688e-148
cg00177923	cg11856918	0.811594	7.04826e-143
cg00177923	cg04197195	0.807611	2.00151e-140
cg00177923	cg25192419	0.807593	2.05439e-140
cg00177923	cg19139277	0.804166	2.38601e-138
cg00177923	cg23583739	0.802833	1.47728e-137
cg00177923	cg17044611	0.801951	4.9024e-137
cg00177923	cg03594044	0.801256	1.25638e-136
cg00179446	cg04493740	0.603654	2.45393e-61
cg00179446	cg21978299	0.534754	4.7728e-46
cg00179446	cg11822772	0.532278	1.45975e-45
cg00179446	cg14106263	0.530231	3.65402e-45
cg00179446	cg04297329	0.529577	4.89063e-45
cg00179446	cg18731813	0.529446	5.1855e-45
cg00179446	cg10536534	0.528133	9.29384e-45
cg00179446	cg08846002	0.516655	1.37215e-42
cg00179446	cg03020597	0.505727	1.33992e-40
cg00179446	cg09144786	0.501445	7.71516e-40
cg00180012	cg25411534	0.806205	1.42424e-139
cg00180012	cg11763112	0.78012	6.28657e-125
cg00180012	cg11266874	0.771314	1.97491e-120
cg00180012	cg05668720	0.769947	9.46227e-120
cg00180012	cg17043155	0.76268	3.26096e-116
cg00180012	cg01272601	0.758258	4.01985e-114
cg00180012	cg26201579	0.749489	4.17231e-110
cg00180012	cg05368089	0.749083	6.34193e-110
cg00180012	cg14155482	0.74842	1.25477e-109
cg00180012	cg22997490	0.745837	1.75284e-108
cg00180631	cg27278294	0.69628	6.71942e-89
cg00180631	cg10234985	0.334651	2.68703e-17
cg00180631	cg24964364	0.331213	5.89881e-17
cg00180631	cg27453644	0.324602	2.60236e-16
cg00180631	cg26620356	0.324351	2.75149e-16
cg00180631	cg22362636	0.32071	6.13141e-16
cg00180631	cg01982833	0.319188	8.54281e-16
cg00180631	cg13471990	0.313252	3.05983e-15
cg00180631	cg27180443	0.312573	3.5339e-15
cg00180631	cg19149785	0.303292	2.44218e-14
cg00182461	cg19744131	0.738602	2.39541e-105
cg00182461	cg01272601	0.734166	1.78314e-103
cg00182461	cg00856375	0.716451	2.3142e-96
cg00182461	cg13216088	0.715853	3.93684e-96
cg00182461	cg25070480	0.71554	5.19217e-96
cg00182461	cg06834261	0.714028	1.97235e-95
cg00182461	cg15753381	0.713147	4.27866e-95
cg00182461	cg07959896	0.711984	1.18181e-94
cg00182461	cg18383391	0.709695	8.61822e-94
cg00182461	cg17300307	0.709485	1.03272e-93
cg00183782	cg05998244	0.619688	1.87968e-65
cg00183782	cg10569616	0.602063	6.10361e-61
cg00183782	cg08631437	0.586586	3.32538e-57
cg00183782	cg13580728	0.576412	7.41784e-55
cg00183782	cg18887228	0.57209	6.9729e-54
cg00183782	cg11074362	0.567393	7.66661e-53
cg00183782	cg13908518	0.560547	2.3581e-51
cg00183782	cg18370979	0.556326	1.87428e-50
cg00183782	cg16625901	0.547217	1.48731e-48
cg00183782	cg07472159	0.543935	6.96036e-48
cg00183916	cg07290273	0.603078	3.4145e-61
cg00183916	cg03259469	0.59831	5.13178e-60
cg00183916	cg06093279	0.591928	1.79938e-58
cg00183916	cg02913364	0.559481	3.99139e-51
cg00183916	cg19791277	0.557545	1.03285e-50
cg00183916	cg10356060	0.55474	4.05315e-50
cg00183916	cg20315136	0.551995	1.52502e-49
cg00183916	cg15882999	0.549951	4.05825e-49
cg00183916	cg05284582	0.542455	1.38793e-47
cg00183916	cg06201642	0.53873	7.77189e-47
cg00184884	cg19630506	0.800373	4.12669e-136
cg00184884	cg06197006	0.790868	1.04421e-130
cg00184884	cg13526689	0.774084	7.99523e-122
cg00184884	cg02936872	0.771637	1.36233e-120
cg00184884	cg05523254	0.771167	2.33839e-120
cg00184884	cg07159490	0.769184	2.25639e-119
cg00184884	cg20715219	0.76563	1.23776e-117
cg00184884	cg23154002	0.759392	1.18157e-114
cg00184884	cg04725234	0.758952	1.90083e-114
cg00184884	cg21122529	0.758549	2.93791e-114
cg00184893	cg06587969	0.909386	6.86834e-232
cg00184893	cg08656294	0.908633	7.38788e-231
cg00184893	cg08120190	0.907798	1.00765e-229
cg00184893	cg27498304	0.904062	8.90733e-225
cg00184893	cg04059714	0.903431	5.81963e-224
cg00184893	cg15269294	0.902577	7.23012e-223
cg00184893	cg05642698	0.902151	2.52237e-222
cg00184893	cg17004373	0.900734	1.53744e-220
cg00184893	cg07036775	0.893338	1.23034e-211
cg00184893	cg09989883	0.893044	2.68863e-211
cg00185839	cg16286776	0.867189	9.81448e-185
cg00185839	cg16160720	0.772543	4.79076e-121
cg00185839	cg05607127	0.749062	6.48165e-110
cg00185839	cg00746083	0.659083	1.19023e-76
cg00185839	cg26625319	0.609837	6.77046e-63
cg00185839	cg23861715	0.605775	7.22376e-62
cg00185839	cg05705583	0.605726	7.43314e-62
cg00185839	cg23844090	0.604018	1.99044e-61
cg00185839	cg00105470	0.553338	7.98828e-50
cg00185839	cg19904463	0.546676	1.92048e-48
cg00186141	cg11184091	0.849079	2.90035e-169
cg00186141	cg05388361	0.848984	3.45568e-169
cg00186141	cg23150609	0.847403	6.17665e-168
cg00186141	cg09650985	0.844502	1.12844e-165
cg00186141	cg13605690	0.84358	5.76915e-165
cg00186141	cg07342545	0.842684	2.79389e-164
cg00186141	cg21902119	0.842394	4.64005e-164
cg00186141	cg20314325	0.840762	7.95515e-163
cg00186141	cg10446968	0.840667	9.38078e-163
cg00186141	cg00107632	0.840479	1.29748e-162
cg00186701	cg15747595	0.653262	6.85647e-75
cg00186701	cg21762589	0.431405	8.1126e-29
cg00186701	cg00328227	0.421054	2.14516e-27
cg00186701	cg16615211	0.399991	1.19433e-24
cg00186701	cg00862041	0.388487	3.13267e-23
cg00186701	cg11594137	0.382663	1.56e-22
cg00186701	cg11147193	0.379012	4.19909e-22
cg00186701	cg02930996	0.378868	4.36511e-22
cg00186701	cg20083676	0.378449	4.88648e-22
cg00186701	cg18674980	0.371756	2.89538e-21
cg00186954	cg04269351	0.419328	3.66345e-27
cg00186954	cg06026755	0.413351	2.28222e-26
cg00186954	cg17346022	0.410482	5.4207e-26
cg00186954	cg16393207	0.408648	9.38243e-26
cg00186954	cg18623836	0.404266	3.43282e-25
cg00186954	cg05564266	0.399368	1.43027e-24
cg00186954	cg18401406	0.391181	1.47484e-23
cg00186954	cg26570233	0.390679	1.69767e-23
cg00186954	cg17906786	0.38559	6.99131e-23
cg00186954	cg06874144	0.384181	1.02976e-22
cg00187380	cg06425868	0.438266	8.68841e-30
cg00187380	cg23002761	0.427792	2.57778e-28
cg00187380	cg09582042	0.427458	2.86662e-28
cg00187380	cg13540795	0.4231	1.13312e-27
cg00187380	cg15195412	0.421911	1.64268e-27
cg00187380	cg22156632	0.419317	3.67548e-27
cg00187380	cg24694549	0.411474	4.02297e-26
cg00187380	cg15227982	0.410745	5.00815e-26
cg00187380	cg15703690	0.410324	5.68255e-26
cg00187380	cg00646140	0.400859	9.28753e-25
cg00187686	cg20018806	0.789976	3.24428e-130
cg00187686	cg22197708	0.551758	1.70899e-49
cg00187686	cg07592353	0.550366	3.32806e-49
cg00187686	cg27071517	0.547663	1.20427e-48
cg00187686	cg05023540	0.547089	1.57953e-48
cg00187686	cg06324671	0.544275	5.93678e-48
cg00187686	cg06806711	0.539579	5.25795e-47
cg00187686	cg03634982	0.538692	7.90774e-47
cg00187686	cg04353769	0.536639	2.02442e-46
cg00187686	cg02946850	0.535967	2.74991e-46
cg00188348	cg25002911	0.595008	3.26479e-59
cg00188348	cg17740305	0.579947	1.15817e-55
cg00188348	cg12791465	0.564684	3.00235e-52
cg00188348	cg26216632	0.562537	8.78251e-52
cg00188348	cg18572014	0.554694	4.14444e-50
cg00188348	cg04774694	0.55194	1.56581e-49
cg00188348	cg02655204	0.543187	9.87047e-48
cg00188348	cg05023540	0.510191	2.10374e-41
cg00188348	cg15657668	0.483198	1.02084e-36
cg00188348	cg21047206	0.467137	4.02846e-34
cg00191052	cg05335315	0.479185	4.68439e-36
cg00191052	cg07914866	0.474181	3.04353e-35
cg00191052	cg03222066	0.44763	3.78877e-31
cg00191052	cg18354264	0.44712	4.50435e-31
cg00191052	cg18939260	0.444708	1.01773e-30
cg00191052	cg18486150	0.433391	4.27163e-29
cg00191052	cg02727423	0.431825	7.08651e-29
cg00191052	cg05468303	0.428932	1.79229e-28
cg00191052	cg02932167	0.427584	2.75395e-28
cg00191052	cg14607642	0.422452	1.38748e-27
cg00197381	cg25729765	0.698617	9.87687e-90
cg00197381	cg22493172	0.659562	8.49266e-77
cg00197381	cg14930396	0.653906	4.39677e-75
cg00197381	cg10936763	0.652054	1.57169e-74
cg00197381	cg00047469	0.650819	3.65808e-74
cg00197381	cg03464689	0.648185	2.18796e-73
cg00197381	cg20278498	0.646835	5.43223e-73
cg00197381	cg10294836	0.64549	1.33907e-72
cg00197381	cg06780358	0.630679	2.05113e-68
cg00197381	cg03560090	0.628633	7.45451e-68
cg00197641	cg06611744	0.624929	7.5225e-67
cg00197641	cg07489134	0.623838	1.47771e-66
cg00197641	cg01460479	0.613856	6.28694e-64
cg00197641	cg06347996	0.607748	2.29767e-62
cg00197641	cg11816577	0.589424	7.10712e-58
cg00197641	cg26780404	0.583432	1.81496e-56
cg00197641	cg27467734	0.578866	2.04883e-55
cg00197641	cg20908993	0.57244	5.82331e-54
cg00197641	cg21824902	0.571016	1.21021e-53
cg00197641	cg20395940	0.570627	1.47762e-53
cg00199549	cg20162146	0.916304	8.08767e-242
cg00199549	cg17446142	0.589263	7.76337e-58
cg00199549	cg05406101	0.515954	1.85015e-42
cg00199549	cg25191725	0.472502	5.66414e-35
cg00199549	cg09296212	0.471193	9.17207e-35
cg00199549	cg24611092	0.449375	2.09027e-31
cg00199549	cg23839398	0.447197	4.38801e-31
cg00199549	cg22197830	0.430389	1.12429e-28
cg00199549	cg13952892	0.426324	4.10602e-28
cg00199549	cg22325715	0.42503	6.17952e-28
cg00200063	cg22814247	0.83981	4.11232e-162
cg00200063	cg08567916	0.816391	6.5316e-146
cg00200063	cg18666238	0.809566	1.27237e-141
cg00200063	cg05552534	0.799736	9.69889e-136
cg00200063	cg07919162	0.798043	9.26206e-135
cg00200063	cg19434936	0.775257	2.02925e-122
cg00200063	cg17163751	0.770805	3.54584e-120
cg00200063	cg03631076	0.770315	6.20849e-120
cg00200063	cg23953396	0.768104	7.67854e-119
cg00200063	cg23262918	0.762476	4.08148e-116
cg00201234	cg25842356	0.505787	1.30721e-40
cg00201234	cg15127733	0.480029	3.40565e-36
cg00201234	cg27553955	0.470581	1.14792e-34
cg00201234	cg08072716	0.453589	4.90231e-32
cg00201234	cg25191725	0.449551	1.96841e-31
cg00201234	cg16547529	0.441085	3.41798e-30
cg00201234	cg07360692	0.440283	4.462e-30
cg00201234	cg22449114	0.438404	8.30181e-30
cg00201234	cg18390025	0.432958	4.91523e-29
cg00201234	cg15686608	0.429652	1.4242e-28
cg00202702	cg23429696	0.980127	0
cg00202702	cg12153542	0.972607	0
cg00202702	cg11498740	0.971397	0
cg00202702	cg11243196	0.969811	0
cg00202702	cg08419026	0.968557	0
cg00202702	cg06437004	0.968372	0
cg00202702	cg03169715	0.966655	0
cg00202702	cg05434957	0.964592	0
cg00202702	cg20379125	0.959425	0
cg00202702	cg27016990	0.95676	0
cg00202711	cg05772663	0.962851	0
cg00202711	cg22359606	0.311798	4.16452e-15
cg00202711	cg06908778	0.309056	7.41177e-15
cg00202711	cg15540820	0.307733	9.76768e-15
cg00202711	cg24645221	0.302973	2.60716e-14
cg00202711	cg23921534	0.300116	4.6587e-14
cg00202711	cg12374721	0.297242	8.30193e-14
cg00202711	cg06498267	0.293008	1.92136e-13
cg00202711	cg25935911	0.292971	1.93546e-13
cg00202711	cg21591742	0.291775	2.44687e-13
cg00206052	cg06428195	0.843629	5.29171e-165
cg00206052	cg24343515	0.803874	3.55878e-138
cg00206052	cg20778294	0.801549	8.45277e-137
cg00206052	cg07925687	0.796043	1.29684e-133
cg00206052	cg25095612	0.789148	9.25189e-130
cg00206052	cg21800439	0.782117	5.61695e-126
cg00206052	cg27393372	0.781785	8.41177e-126
cg00206052	cg20866788	0.777215	2.01788e-123
cg00206052	cg02186966	0.773609	1.39054e-121
cg00206052	cg09518735	0.770657	4.1986e-120
cg00207534	cg00840403	0.863138	4.40301e-181
cg00207534	cg01025842	0.848922	3.87206e-169
cg00207534	cg05165580	0.840197	2.10968e-162
cg00207534	cg12836610	0.834934	1.56561e-158
cg00207534	cg21475255	0.832817	5.16814e-157
cg00207534	cg07843027	0.831929	2.21084e-156
cg00207534	cg00979348	0.830883	1.20951e-155
cg00207534	cg07973390	0.829769	7.29149e-155
cg00207534	cg21196187	0.828631	4.51583e-154
cg00207534	cg15239703	0.827712	1.9469e-153
cg00208830	cg00859655	0.475397	1.93723e-35
cg00208830	cg11320084	0.430285	1.16246e-28
cg00208830	cg01120308	0.423264	1.0764e-27
cg00208830	cg10667970	0.42308	1.13998e-27
cg00208830	cg04881903	0.419731	3.23431e-27
cg00208830	cg05125838	0.418145	5.27724e-27
cg00208830	cg11456838	0.405528	2.36748e-25
cg00208830	cg09539538	0.403049	4.90509e-25
cg00208830	cg26527984	0.400158	1.13809e-24
cg00208830	cg04834572	0.399239	1.48463e-24
cg00208967	cg13042487	0.487891	1.67453e-37
cg00208967	cg20053158	0.482491	1.33712e-36
cg00208967	cg01573562	0.464573	1.01604e-33
cg00208967	cg12902039	0.46118	3.41635e-33
cg00208967	cg25604883	0.456371	1.86146e-32
cg00208967	cg19591881	0.455529	2.4981e-32
cg00208967	cg19917856	0.442783	1.94058e-30
cg00208967	cg24650501	0.435721	2.00167e-29
[truncated: 247,812+ more rows]
