# Supplementary material for: Identification of prognostic signature in cancer based on DNA methylation interaction network
Source: BMC Med Genomics. 2017 Dec 21;10(Suppl 4):63. doi: 10.1186/s12920-017-0307-9 (PMC5763425; doi:10.1186/s12920-017-0307-9)
Supplement: Supplementary file 3 — The DNA methylation interaction network of breast cancer. This table describes all the DNA methylation interaction pairs in the network. (XLSX 12808 kb) [file 12920_2017_307_MOESM3_ESM.xlsx]

## Sheet: Sheet1
Table S2. The DNA Methylation interaction network of breast cancer
DNA methylation site A	DNA methylation site B	correlation coefficient	p-value
cg00000292	cg21742836	0.523984	1.3972e-25
cg00000292	cg26065841	0.517265	7.26789e-25
cg00000292	cg12552392	0.488538	5.63115e-22
cg00000292	cg17907567	0.470175	2.88156e-20
cg00000292	cg18338021	0.470106	2.92338e-20
cg00000292	cg00859655	0.464236	9.78728e-20
cg00000292	cg03854071	0.464183	9.89335e-20
cg00000292	cg16379513	0.46364	1.10505e-19
cg00000292	cg15699524	0.463113	1.23023e-19
cg00000292	cg00448720	0.462971	1.26617e-19
cg00002426	cg07294734	0.575727	1.13895e-31
cg00002426	cg02293044	0.546229	4.5368e-28
cg00002426	cg00451635	0.538957	3.09511e-27
cg00002426	cg20797216	0.533533	1.25778e-26
cg00002426	cg14782678	0.533461	1.28128e-26
cg00002426	cg21096966	0.529473	3.53417e-26
cg00002426	cg00392257	0.526447	7.56342e-26
cg00002426	cg02833725	0.517938	6.17258e-25
cg00002426	cg10763288	0.517054	7.6508e-25
cg00002426	cg05228408	0.516968	7.81249e-25
cg00003994	cg13047892	0.657816	6.88075e-44
cg00003994	cg14116122	0.574721	1.5326e-31
cg00003994	cg22766145	0.559054	1.36636e-29
cg00003994	cg03495868	0.552472	8.40469e-29
cg00003994	cg08422599	0.550799	1.32521e-28
cg00003994	cg23967169	0.54809	2.75522e-28
cg00003994	cg05822100	0.546227	4.53994e-28
cg00003994	cg07686479	0.545637	5.3147e-28
cg00003994	cg26035366	0.54338	9.68187e-28
cg00003994	cg25946758	0.54123	1.70697e-27
cg00005847	cg14399060	0.623644	2.32632e-38
cg00005847	cg01152019	0.610397	2.14165e-36
cg00005847	cg12127282	0.583644	1.06427e-32
cg00005847	cg18702197	0.544472	7.24686e-28
cg00005847	cg00767581	0.53523	8.13416e-27
cg00005847	cg18750960	0.528885	4.09911e-26
cg00005847	cg15540820	0.519811	3.90802e-25
cg00005847	cg23130254	0.51814	5.87677e-25
cg00005847	cg03874199	0.514001	1.59823e-24
cg00005847	cg19325985	0.502479	2.41369e-23
cg00007981	cg03430067	0.575822	1.10748e-31
cg00007981	cg21000021	0.575759	1.12826e-31
cg00007981	cg13905388	0.57332	2.31252e-31
cg00007981	cg24043307	0.568953	8.23192e-31
cg00007981	cg03771255	0.565081	2.49824e-30
cg00007981	cg23230018	0.561907	6.14034e-30
cg00007981	cg04296434	0.558429	1.62634e-29
cg00007981	cg13572545	0.557253	2.25515e-29
cg00007981	cg02964389	0.546713	3.98597e-28
cg00007981	cg11730100	0.546672	4.02973e-28
cg00008493	cg02347114	0.543122	1.03648e-27
cg00008493	cg27108154	0.53253	1.62549e-26
cg00008493	cg00131557	0.528717	4.27732e-26
cg00008493	cg17647273	0.519283	4.44638e-25
cg00008493	cg01872771	0.456409	4.73057e-19
cg00008493	cg18913951	0.455092	6.1431e-19
cg00008493	cg11148307	0.454314	7.16354e-19
cg00008493	cg21951612	0.452958	9.35654e-19
cg00008493	cg27651218	0.45142	1.26464e-18
cg00008493	cg08705994	0.44836	2.29342e-18
cg00008713	cg25397562	0.985769	3.69014e-266
cg00008713	cg16328273	0.98575	4.593e-266
cg00008713	cg22974215	0.985607	2.49664e-265
cg00008713	cg23323711	0.985376	3.67617e-264
cg00008713	cg02092706	0.985223	2.13957e-263
cg00008713	cg08524525	0.985028	1.97547e-262
cg00008713	cg07315445	0.984873	1.12462e-261
cg00008713	cg23854921	0.984846	1.53416e-261
cg00008713	cg17572572	0.984818	2.09591e-261
cg00008713	cg09345431	0.984756	4.15332e-261
cg00009407	cg09194436	0.448671	2.15928e-18
cg00009407	cg06291595	0.437245	1.89584e-17
cg00009407	cg00686623	0.435384	2.67963e-17
cg00009407	cg08635249	0.412692	1.54318e-15
cg00009407	cg27147306	0.410906	2.09595e-15
cg00009407	cg09037858	0.404585	6.1056e-15
cg00009407	cg24208172	0.401591	1.00519e-14
cg00009407	cg04735745	0.40034	1.23612e-14
cg00009407	cg21336547	0.399876	1.33434e-14
cg00009407	cg24141135	0.395189	2.87056e-14
cg00010193	cg05071677	0.511456	2.93714e-24
cg00010193	cg02855426	0.506314	9.88976e-24
cg00010193	cg22269180	0.504518	1.50383e-23
cg00010193	cg27348440	0.488314	5.91703e-22
cg00010193	cg27212977	0.472505	1.77176e-20
cg00010193	cg13358084	0.461764	1.61687e-19
cg00010193	cg22984277	0.461343	1.76047e-19
cg00010193	cg22190819	0.459696	2.45317e-19
cg00010193	cg21743830	0.459665	2.46846e-19
cg00010193	cg08801754	0.459232	2.69256e-19
cg00011459	cg05869585	0.655453	1.75045e-43
cg00011459	cg00033773	0.542823	1.12161e-27
cg00011459	cg13086467	0.511998	2.58157e-24
cg00011459	cg18219418	0.464856	8.62366e-20
cg00011459	cg02763671	0.452572	1.00926e-18
cg00011459	cg16133244	0.451922	1.14635e-18
cg00011459	cg04533291	0.439873	1.15846e-17
cg00011459	cg07675682	0.437562	1.78683e-17
cg00011459	cg05140736	0.431109	5.887e-17
cg00011459	cg12438037	0.428781	8.99543e-17
cg00012199	cg15078479	0.59352	5.04283e-34
cg00012199	cg12085225	0.587879	2.91503e-33
cg00012199	cg23087130	0.529316	3.6773e-26
cg00012199	cg05764061	0.529083	3.89981e-26
cg00012199	cg21379309	0.528137	4.94905e-26
cg00012199	cg21223368	0.526577	7.32105e-26
cg00012199	cg18485154	0.520837	3.03864e-25
cg00012199	cg25856179	0.519242	4.4917e-25
cg00012199	cg16870320	0.517958	6.14269e-25
cg00012199	cg04197195	0.517871	6.2732e-25
cg00012386	cg11542231	0.683338	1.63328e-48
cg00012386	cg04542415	0.59442	3.79966e-34
cg00012386	cg05516537	0.592642	6.64128e-34
cg00012386	cg24243406	0.582015	1.74278e-32
cg00012386	cg12100077	0.574526	1.623e-31
cg00012386	cg10705951	0.573824	1.99481e-31
cg00012386	cg21658946	0.571409	4.04024e-31
cg00012386	cg00449941	0.565112	2.47619e-30
cg00012386	cg22177707	0.564215	3.19598e-30
cg00012386	cg12984356	0.541681	1.51587e-27
cg00012792	cg18828334	0.699403	1.12517e-51
cg00012792	cg14711201	0.689685	9.73695e-50
cg00012792	cg17191186	0.683703	1.39125e-48
cg00012792	cg06140118	0.683665	1.41486e-48
cg00012792	cg23709121	0.68159	3.50629e-48
cg00012792	cg04837997	0.674201	8.35696e-47
cg00012792	cg25240333	0.672846	1.48005e-46
cg00012792	cg16268429	0.671935	2.17041e-46
cg00012792	cg04660234	0.669465	6.08117e-46
cg00012792	cg03863549	0.669408	6.22539e-46
cg00013618	cg10073042	0.773093	2.12245e-69
cg00013618	cg26159905	0.727723	8.5269e-58
cg00013618	cg15303841	0.724276	5.20719e-57
cg00013618	cg05666713	0.692185	3.14292e-50
cg00013618	cg17687282	0.685425	6.51427e-49
cg00013618	cg26928682	0.678613	1.27229e-47
cg00013618	cg04968473	0.669067	7.1739e-46
cg00013618	cg02229946	0.663774	6.29361e-45
cg00013618	cg15756091	0.662615	1.0064e-44
cg00013618	cg06025017	0.655376	1.80444e-43
cg00014085	cg25752527	0.404803	5.88597e-15
cg00014085	cg20184165	0.336689	1.54734e-10
cg00014085	cg21746459	0.321979	1.02996e-09
cg00014085	cg07684150	0.321101	1.14976e-09
cg00014085	cg19324791	0.314791	2.50792e-09
cg00014085	cg02516388	0.312117	3.47098e-09
cg00014085	cg14367344	0.311335	3.815e-09
cg00014085	cg25716740	0.311223	3.86677e-09
cg00014085	cg05522288	0.310482	4.22733e-09
cg00014085	cg24649346	0.30911	4.98366e-09
cg00015770	cg10114327	0.735103	1.61221e-59
cg00015770	cg14116122	0.632084	1.16235e-39
cg00015770	cg02409351	0.61858	1.34444e-37
cg00015770	cg01231779	0.58404	9.43578e-33
cg00015770	cg25999867	0.581031	2.344e-32
cg00015770	cg11438428	0.577889	6.0014e-32
cg00015770	cg03593419	0.569029	8.05379e-31
cg00015770	cg04897683	0.568635	9.02355e-31
cg00015770	cg19674669	0.568209	1.02003e-30
cg00015770	cg03742003	0.568066	1.06282e-30
cg00016968	cg20324165	0.76806	5.54187e-68
cg00016968	cg23799313	0.759514	1.17239e-65
cg00016968	cg24855780	0.75861	2.03834e-65
cg00016968	cg08775230	0.743637	1.38384e-61
cg00016968	cg16377880	0.742059	3.3825e-61
cg00016968	cg00480115	0.741752	4.02202e-61
cg00016968	cg26531804	0.74123	5.39507e-61
cg00016968	cg02633817	0.740344	8.87324e-61
cg00016968	cg27324619	0.738957	1.92443e-60
cg00016968	cg13797282	0.738552	2.41014e-60
cg00019495	cg18192417	0.837031	2.55603e-91
cg00019495	cg18997129	0.778329	6.51072e-71
cg00019495	cg00411097	0.776614	2.06003e-70
cg00019495	cg24408313	0.760545	6.22073e-66
cg00019495	cg11226328	0.758006	2.94611e-65
cg00019495	cg23283495	0.742352	2.86679e-61
cg00019495	cg10667970	0.739155	1.72364e-60
cg00019495	cg24625388	0.735775	1.11564e-59
cg00019495	cg01656853	0.73455	2.18018e-59
cg00019495	cg06771126	0.730007	2.53221e-58
cg00020533	cg25461905	0.743486	1.50784e-61
cg00020533	cg09995854	0.740673	7.37553e-61
cg00020533	cg15619794	0.735927	1.02634e-59
cg00020533	cg27436184	0.734317	2.47636e-59
cg00020533	cg09494188	0.715119	5.58287e-55
cg00020533	cg06852744	0.714488	7.65327e-55
cg00020533	cg03113824	0.712998	1.60674e-54
cg00020533	cg05444024	0.710538	5.40752e-54
cg00020533	cg13851211	0.706386	4.07381e-53
cg00020533	cg06459378	0.703498	1.62644e-52
cg00021527	cg07820214	0.742248	3.04016e-61
cg00021527	cg19857457	0.73995	1.10577e-60
cg00021527	cg11459822	0.739236	1.64731e-60
cg00021527	cg07959896	0.731372	1.2189e-58
cg00021527	cg07494248	0.725904	2.22336e-57
cg00021527	cg01769037	0.715737	4.0974e-55
cg00021527	cg06444558	0.711617	3.17988e-54
cg00021527	cg20443314	0.708357	1.56888e-53
cg00021527	cg16233911	0.704913	8.26951e-53
cg00021527	cg05150177	0.70028	7.45501e-52
cg00022866	cg24091474	0.704064	1.24164e-52
cg00022866	cg09305224	0.696837	3.71719e-51
cg00022866	cg24768561	0.686203	4.61379e-49
cg00022866	cg12556134	0.65833	5.61133e-44
cg00022866	cg16806597	0.649474	1.79115e-42
cg00022866	cg23276115	0.647667	3.58092e-42
cg00022866	cg14176836	0.645239	9.01416e-42
cg00022866	cg17468997	0.641308	3.94726e-41
cg00022866	cg19056418	0.639954	6.5322e-41
cg00022866	cg02537023	0.639	9.30209e-41
cg00024396	cg03062665	0.532222	1.75863e-26
cg00024396	cg12317676	0.510226	3.93423e-24
cg00024396	cg01918706	0.506156	1.0262e-23
cg00024396	cg11390468	0.492549	2.30916e-22
cg00024396	cg01851208	0.485794	1.02948e-21
cg00024396	cg07833382	0.479399	4.1122e-21
cg00024396	cg20617956	0.473256	1.51379e-20
cg00024396	cg01389761	0.472179	1.89729e-20
cg00024396	cg21493583	0.470035	2.96684e-20
cg00024396	cg16598810	0.467715	4.79573e-20
cg00024812	cg03041841	0.574816	1.49001e-31
cg00024812	cg01161216	0.564351	3.07521e-30
cg00024812	cg14934766	0.546326	4.42132e-28
cg00024812	cg14149007	0.51844	5.46269e-25
cg00024812	cg25960567	0.512581	2.24579e-24
cg00024812	cg05013695	0.502995	2.1419e-23
cg00024812	cg18958531	0.493181	2.00427e-22
cg00024812	cg23163471	0.489302	4.75671e-22
cg00024812	cg00560119	0.487235	7.50511e-22
cg00024812	cg21032203	0.479406	4.10575e-21
cg00025138	cg01578341	0.519899	3.82496e-25
cg00025138	cg05741384	0.503857	1.7537e-23
cg00025138	cg25215340	0.496871	8.7203e-23
cg00025138	cg14679587	0.490314	3.80028e-22
cg00025138	cg11884792	0.482233	2.23381e-21
cg00025138	cg15039399	0.476469	7.68083e-21
cg00025138	cg24543400	0.468309	4.24242e-20
cg00025138	cg09773756	0.465727	7.21615e-20
cg00025138	cg10708828	0.459889	2.36e-19
cg00025138	cg01940974	0.454998	6.25746e-19
cg00025991	cg15206445	0.592188	7.65461e-34
cg00025991	cg16708012	0.561397	7.0879e-30
cg00025991	cg15664905	0.558673	1.51964e-29
cg00025991	cg09848074	0.548175	2.6923e-28
cg00025991	cg14170423	0.537518	4.50055e-27
cg00025991	cg19601035	0.528984	3.99839e-26
cg00025991	cg19592945	0.528925	4.05815e-26
cg00025991	cg23841186	0.519691	4.02406e-25
cg00025991	cg06785429	0.517316	7.17852e-25
cg00025991	cg25635500	0.513542	1.78421e-24
cg00027083	cg00468146	0.569793	6.45734e-31
cg00027083	cg24396745	0.552844	7.59337e-29
cg00027083	cg20339230	0.541064	1.78288e-27
cg00027083	cg07442479	0.533022	1.4335e-26
cg00027083	cg15439862	0.523873	1.43638e-25
cg00027083	cg16778809	0.522514	2.01079e-25
cg00027083	cg00679738	0.52243	2.05277e-25
cg00027083	cg21787291	0.51893	4.84688e-25
cg00027083	cg23054883	0.518444	5.45639e-25
cg00027083	cg17371081	0.516621	8.49727e-25
cg00029826	cg07414384	0.57495	1.43258e-31
cg00029826	cg15937081	0.561271	7.34244e-30
cg00029826	cg24857117	0.5455	5.51152e-28
cg00029826	cg21595737	0.544092	8.01563e-28
cg00029826	cg25327013	0.538787	3.23504e-27
cg00029826	cg00462311	0.536801	5.42031e-27
cg00029826	cg11053740	0.534154	1.07271e-26
cg00029826	cg23003881	0.528104	4.99131e-26
cg00029826	cg20639263	0.525398	9.82893e-26
cg00029826	cg03389111	0.520325	3.44518e-25
cg00029931	cg20514061	0.795951	2.51482e-76
cg00029931	cg19410841	0.782876	2.92241e-72
cg00029931	cg04533591	0.781799	6.13443e-72
cg00029931	cg06822229	0.766438	1.55845e-67
cg00029931	cg19949137	0.766274	1.72976e-67
cg00029931	cg12517167	0.755256	1.55499e-64
cg00029931	cg18044482	0.752275	9.20068e-64
cg00029931	cg16243644	0.748802	7.07707e-63
cg00029931	cg19771541	0.746325	2.97124e-62
cg00029931	cg08680085	0.743489	1.50521e-61
cg00030047	cg15731815	0.765095	3.64577e-67
cg00030047	cg25201363	0.462813	1.3075e-19
cg00030047	cg07845392	0.44792	2.4971e-18
cg00030047	cg27552599	0.444964	4.40872e-18
cg00030047	cg07957491	0.428781	8.99553e-17
cg00030047	cg18008766	0.427055	1.22936e-16
cg00030047	cg06834875	0.421021	3.61135e-16
cg00030047	cg06980053	0.42007	4.27151e-16
cg00030047	cg06821120	0.418129	6.00696e-16
cg00030047	cg03264209	0.418026	6.11643e-16
cg00031162	cg25288155	0.560302	9.63996e-30
cg00031162	cg27461196	0.544658	6.89701e-28
cg00031162	cg09547777	0.539393	2.76253e-27
cg00031162	cg18081104	0.530892	2.46679e-26
cg00031162	cg26134665	0.525638	9.25748e-26
cg00031162	cg07612655	0.521429	2.62692e-25
cg00031162	cg05050341	0.521397	2.64788e-25
cg00031162	cg21964481	0.519535	4.1808e-25
cg00031162	cg07658590	0.519453	4.2656e-25
cg00031162	cg22858288	0.513362	1.86304e-24
cg00032227	cg16898150	0.997235	0
cg00032227	cg16648297	0.996883	0
cg00032227	cg00265415	0.996728	0
cg00032227	cg18435900	0.996723	0
cg00032227	cg06752594	0.996693	0
cg00032227	cg10762132	0.996655	0
cg00032227	cg23096553	0.996557	0
cg00032227	cg11528101	0.996556	0
cg00032227	cg18540305	0.996514	0
cg00032227	cg23150609	0.996492	0
cg00033516	cg19219366	0.671565	2.53341e-46
cg00033516	cg05795313	0.670643	3.7241e-46
cg00033516	cg13928306	0.652123	6.43533e-43
cg00033516	cg24453664	0.650682	1.12442e-42
cg00033516	cg06778853	0.645448	8.32622e-42
cg00033516	cg18053607	0.643493	1.74169e-41
cg00033516	cg20651453	0.641584	3.56068e-41
cg00033516	cg02293044	0.636961	1.97202e-40
cg00033516	cg07705835	0.636168	2.63668e-40
cg00033516	cg22689690	0.636045	2.75799e-40
cg00033773	cg13086467	0.91522	1.16364e-136
cg00033773	cg05869585	0.622715	3.21645e-38
cg00033773	cg26073060	0.611688	1.3913e-36
cg00033773	cg01309153	0.592378	7.21237e-34
cg00033773	cg18219418	0.580602	2.66632e-32
cg00033773	cg13672342	0.580132	3.0707e-32
cg00033773	cg27635271	0.567682	1.18694e-30
cg00033773	cg12438037	0.561959	6.04973e-30
cg00033773	cg00011459	0.542823	1.12161e-27
cg00033773	cg24870273	0.537037	5.09926e-27
cg00034039	cg23749163	0.844639	1.47866e-94
cg00034039	cg09812049	0.84283	9.02356e-94
cg00034039	cg11368578	0.841053	5.21329e-93
cg00034039	cg00296685	0.838638	5.46688e-92
cg00034039	cg25506396	0.838343	7.26792e-92
cg00034039	cg21666675	0.837981	1.02952e-91
cg00034039	cg09478045	0.837801	1.2238e-91
cg00034039	cg06719391	0.837108	2.37653e-91
cg00034039	cg14284643	0.834776	2.16535e-90
cg00034039	cg20643416	0.834167	3.83294e-90
cg00035623	cg20023578	0.370891	1.25936e-12
cg00035623	cg18427589	0.364446	3.26013e-12
cg00035623	cg03050522	0.36025	5.98772e-12
cg00035623	cg25268678	0.35806	8.19553e-12
cg00035623	cg23668631	0.357314	9.11397e-12
cg00035623	cg00233307	0.350882	2.25404e-11
cg00035623	cg03277112	0.350169	2.48859e-11
cg00035623	cg24968336	0.34727	3.71406e-11
cg00035623	cg15659828	0.345032	5.0456e-11
cg00035623	cg27552599	0.34055	9.25042e-11
cg00037763	cg14341418	0.703291	1.79463e-52
cg00037763	cg26776924	0.664234	5.22062e-45
cg00037763	cg23934633	0.658338	5.59221e-44
cg00037763	cg16723180	0.644353	1.2596e-41
cg00037763	cg17938146	0.641843	3.23283e-41
cg00037763	cg17291001	0.639661	7.28371e-41
cg00037763	cg13083810	0.639543	7.60989e-41
cg00037763	cg06598256	0.638118	1.28838e-40
cg00037763	cg09663323	0.636673	2.19119e-40
cg00037763	cg21856603	0.636297	2.51534e-40
cg00037940	cg11830061	0.44807	2.42547e-18
cg00037940	cg06394229	0.428841	8.89814e-17
cg00037940	cg20118424	0.425693	1.5708e-16
cg00037940	cg13681935	0.39429	3.32033e-14
cg00037940	cg03115886	0.393926	3.52128e-14
cg00037940	cg06597095	0.383543	1.82823e-13
cg00037940	cg10965489	0.383366	1.87938e-13
cg00037940	cg16050349	0.383318	1.89339e-13
cg00037940	cg11884699	0.379581	3.3764e-13
cg00037940	cg21492378	0.378478	3.9988e-13
cg00040861	cg16648297	0.99123	8.30761e-302
cg00040861	cg08524525	0.990752	6.82322e-298
cg00040861	cg13564595	0.990576	1.67679e-296
cg00040861	cg10960946	0.990404	3.57178e-295
cg00040861	cg03473294	0.990259	4.60784e-294
cg00040861	cg27274028	0.990219	9.17223e-294
cg00040861	cg23854921	0.990112	5.82989e-293
cg00040861	cg26649834	0.990098	7.41097e-293
cg00040861	cg23772557	0.990075	1.10205e-292
cg00040861	cg04293726	0.990034	2.18868e-292
cg00040873	cg24107665	0.506917	8.58604e-24
cg00040873	cg26760212	0.459003	2.81899e-19
cg00040873	cg14035045	0.456447	4.69485e-19
cg00040873	cg22325646	0.438945	1.37925e-17
cg00040873	cg10052840	0.432178	4.84095e-17
cg00040873	cg26202340	0.422097	2.98478e-16
cg00040873	cg25140571	0.412879	1.49431e-15
cg00040873	cg01120165	0.410221	2.35609e-15
cg00040873	cg11857445	0.40836	3.23285e-15
cg00040873	cg08361238	0.407751	3.58394e-15
cg00041575	cg11432797	0.623507	2.44023e-38
cg00041575	cg12732155	0.593904	4.46857e-34
cg00041575	cg08254089	0.565966	1.94062e-30
cg00041575	cg04790129	0.561139	7.62e-30
cg00041575	cg24167037	0.560097	1.02072e-29
cg00041575	cg10494770	0.551617	1.06089e-28
cg00041575	cg27431150	0.549542	1.86257e-28
cg00041575	cg17699374	0.545106	6.12162e-28
cg00041575	cg14366598	0.542534	1.21074e-27
cg00041575	cg17709873	0.532043	1.84064e-26
cg00043004	cg00331237	0.457897	3.5176e-19
cg00043004	cg01635061	0.446263	3.4367e-18
cg00043004	cg24182328	0.427419	1.15117e-16
cg00043004	cg27397287	0.426142	1.44903e-16
cg00043004	cg01556075	0.418232	5.89914e-16
cg00043004	cg26090652	0.418006	6.13799e-16
cg00043004	cg08555612	0.417121	7.16444e-16
cg00043004	cg18137704	0.414637	1.10316e-15
cg00043004	cg09588210	0.411635	1.84993e-15
cg00043004	cg06469542	0.410037	2.43086e-15
cg00044245	cg16041660	0.557037	2.39441e-29
cg00044245	cg15808558	0.517143	7.4862e-25
cg00044245	cg27177839	0.507702	7.14113e-24
cg00044245	cg03776464	0.502172	2.59055e-23
cg00044245	cg00940278	0.480486	3.25628e-21
cg00044245	cg22232206	0.470893	2.48154e-20
cg00044245	cg02282237	0.46429	9.68024e-20
cg00044245	cg17155596	0.46417	9.92072e-20
cg00044245	cg07052387	0.462723	1.33145e-19
cg00044245	cg24098951	0.45114	1.33593e-18
cg00047050	cg20227766	0.808845	1.22956e-80
cg00047050	cg00973334	0.794788	5.94317e-76
cg00047050	cg02802055	0.794707	6.30723e-76
cg00047050	cg27274728	0.792143	4.11749e-75
cg00047050	cg16016951	0.791942	4.76484e-75
cg00047050	cg03355298	0.79076	1.11997e-74
cg00047050	cg25951582	0.790098	1.80371e-74
cg00047050	cg16013246	0.789988	1.95241e-74
cg00047050	cg00053292	0.78959	2.59733e-74
cg00047050	cg20518716	0.78934	3.10627e-74
cg00047469	cg01998146	0.840822	6.54312e-93
cg00047469	cg04883450	0.836883	2.9447e-91
cg00047469	cg14284643	0.833032	1.10542e-89
cg00047469	cg09478045	0.832256	2.26872e-89
cg00047469	cg14817848	0.83218	2.43383e-89
cg00047469	cg19747852	0.831583	4.22157e-89
cg00047469	cg03532005	0.831344	5.26207e-89
cg00047469	cg20119051	0.830231	1.45767e-88
cg00047469	cg17409393	0.825763	8.09812e-87
cg00047469	cg09378940	0.824507	2.45601e-86
cg00049986	cg03643709	0.812496	6.44689e-82
cg00049986	cg21226225	0.795301	4.07131e-76
cg00049986	cg19861697	0.787541	1.11761e-73
cg00049986	cg16225441	0.765091	3.654e-67
cg00049986	cg09459044	0.761206	4.13506e-66
cg00049986	cg09134747	0.756162	9.00908e-65
cg00049986	cg20732367	0.755932	1.03492e-64
cg00049986	cg11790217	0.753269	5.10182e-64
cg00049986	cg19217872	0.748345	9.2348e-63
cg00049986	cg12983442	0.740473	8.25119e-61
cg00050312	cg12280407	0.740206	9.585e-61
cg00050312	cg18234011	0.709034	1.12848e-53
cg00050312	cg08195505	0.687468	2.62828e-49
cg00050312	cg01620308	0.683496	1.52401e-48
cg00050312	cg15993674	0.676444	3.22263e-47
cg00050312	cg06552050	0.675119	5.6647e-47
cg00050312	cg20546002	0.657854	6.77819e-44
cg00050312	cg06497752	0.634913	4.17022e-40
cg00050312	cg00468146	0.632143	1.138e-39
cg00050312	cg01313514	0.622923	2.99199e-38
cg00051979	cg21861211	0.519185	4.55488e-25
cg00051979	cg10477754	0.511493	2.91126e-24
cg00051979	cg08242493	0.481195	2.79528e-21
cg00051979	cg05777319	0.480048	3.57768e-21
cg00051979	cg06476606	0.478644	4.83323e-21
cg00051979	cg18119609	0.478288	5.21552e-21
cg00051979	cg27293353	0.47728	6.46466e-21
cg00051979	cg24146183	0.47719	6.58999e-21
cg00051979	cg24076392	0.475388	9.6573e-21
cg00051979	cg02995853	0.475259	9.92448e-21
cg00053292	cg24318412	0.991129	5.8569e-301
cg00053292	cg11414046	0.99084	1.3546e-298
cg00053292	cg25241845	0.990348	9.6792e-295
cg00053292	cg12194493	0.989721	4.1728e-290
cg00053292	cg27274728	0.988509	6.73799e-282
cg00053292	cg16016951	0.988183	7.79085e-280
cg00053292	cg03355298	0.988173	8.93499e-280
cg00053292	cg19220754	0.987697	7.14759e-277
cg00053292	cg00405070	0.987183	7.42407e-274
cg00053292	cg20758803	0.986873	4.20164e-272
cg00053647	cg10262425	0.897001	6.03527e-123
cg00053647	cg04428853	0.894876	1.62473e-121
cg00053647	cg19413110	0.893207	2.05578e-120
cg00053647	cg05200311	0.893079	2.49162e-120
cg00053647	cg24983959	0.891442	2.87535e-119
cg00053647	cg01875775	0.890875	6.64235e-119
cg00053647	cg05079794	0.888047	4.04951e-117
cg00053647	cg14093368	0.887898	5.01031e-117
cg00053647	cg07496861	0.887699	6.65753e-117
cg00053647	cg23020402	0.887462	9.34328e-117
cg00054706	cg14101501	0.565149	2.45019e-30
cg00054706	cg04557868	0.528015	5.10439e-26
cg00054706	cg18568653	0.513212	1.93111e-24
cg00054706	cg11275139	0.509204	5.0108e-24
cg00054706	cg21374864	0.500818	3.53953e-23
cg00054706	cg27293353	0.499062	5.29383e-23
cg00054706	cg26093711	0.489557	4.49559e-22
cg00054706	cg05577173	0.488163	6.1182e-22
cg00054706	cg04223844	0.484712	1.30399e-21
cg00054706	cg17868994	0.483188	1.81655e-21
cg00055233	cg03679581	0.98707	3.25475e-273
cg00055233	cg02875297	0.712556	1.99988e-54
cg00055233	cg10039928	0.427613	1.11144e-16
cg00055233	cg26561254	0.41788	6.27399e-16
cg00055233	cg26233253	0.405538	5.20344e-15
cg00055233	cg20648149	0.39985	1.33996e-14
cg00055233	cg23807646	0.395318	2.81106e-14
cg00055233	cg01795122	0.393189	3.96581e-14
cg00055233	cg18344745	0.392678	4.30558e-14
cg00055233	cg09775312	0.389698	6.93526e-14
cg00056767	cg24154474	0.510697	3.51797e-24
cg00056767	cg10316381	0.492097	2.55481e-22
cg00056767	cg16515820	0.48325	1.79216e-21
cg00056767	cg22359217	0.456354	4.78298e-19
cg00056767	cg20886062	0.435815	2.47394e-17
cg00056767	cg05824432	0.432955	4.19712e-17
cg00056767	cg22470827	0.429102	8.4868e-17
cg00056767	cg05739825	0.405532	5.20896e-15
cg00056767	cg26152597	0.398035	1.80531e-14
cg00056767	cg26798786	0.395501	2.72858e-14
cg00059225	cg14319409	0.608904	3.51816e-36
cg00059225	cg12373771	0.560064	1.03042e-29
cg00059225	cg07271264	0.53195	1.88492e-26
cg00059225	cg12422450	0.512689	2.18861e-24
cg00059225	cg01352108	0.476032	8.42662e-21
cg00059225	cg02166532	0.465197	8.04317e-20
cg00059225	cg12958778	0.463376	1.16604e-19
cg00059225	cg09254939	0.454118	7.44564e-19
cg00059225	cg24396745	0.452952	9.36733e-19
cg00059225	cg10784341	0.452863	9.53249e-19
cg00059424	cg12194493	0.96732	2.76017e-205
cg00059424	cg20084646	0.966714	5.99372e-204
cg00059424	cg03355298	0.965991	2.19862e-202
cg00059424	cg02802055	0.965182	1.13306e-200
cg00059424	cg27274728	0.963595	1.96835e-197
cg00059424	cg06242827	0.962701	1.14152e-195
cg00059424	cg25241845	0.962659	1.37832e-195
cg00059424	cg25418831	0.962615	1.67649e-195
cg00059424	cg16016951	0.961774	6.92845e-194
cg00059424	cg09266433	0.96161	1.41923e-193
cg00059740	cg17135325	0.615965	3.28537e-37
cg00059740	cg12042678	0.578768	4.61819e-32
cg00059740	cg17051623	0.573606	2.12609e-31
cg00059740	cg09961373	0.572577	2.87396e-31
cg00059740	cg11666924	0.562941	4.58521e-30
cg00059740	cg16101572	0.551506	1.09348e-28
cg00059740	cg12628956	0.537613	4.39149e-27
cg00059740	cg20724073	0.513934	1.62438e-24
cg00059740	cg17065601	0.511599	2.83903e-24
cg00059740	cg12848131	0.509375	4.81244e-24
cg00059930	cg16153267	0.801683	3.33978e-78
cg00059930	cg18481241	0.786173	2.9351e-73
cg00059930	cg19427472	0.782848	2.97812e-72
cg00059930	cg26119796	0.780596	1.39821e-71
cg00059930	cg03085377	0.720896	2.98929e-56
cg00059930	cg13431205	0.709226	1.02762e-53
cg00059930	cg27182551	0.528066	5.03936e-26
cg00059930	cg25341726	0.519668	4.04726e-25
cg00059930	cg07832674	0.503031	2.12391e-23
cg00059930	cg21232015	0.502248	2.54582e-23
cg00060762	cg24517609	0.592092	7.88692e-34
cg00060762	cg02850821	0.585767	5.57442e-33
cg00060762	cg01852131	0.572872	2.63635e-31
cg00060762	cg07478100	0.557868	1.90113e-29
cg00060762	cg26964415	0.555031	4.16785e-29
cg00060762	cg19167673	0.554637	4.64396e-29
cg00060762	cg12781395	0.553769	5.89464e-29
cg00060762	cg01665633	0.549321	1.97729e-28
cg00060762	cg09593402	0.54881	2.2692e-28
cg00060762	cg15778350	0.548581	2.41372e-28
cg00060882	cg07238167	0.768169	5.17045e-68
cg00060882	cg10575414	0.348262	3.24002e-11
cg00060882	cg15572787	0.342481	7.13292e-11
cg00060882	cg13578400	0.303946	9.18684e-09
cg00060882	cg01918706	0.254059	1.87453e-06
cg00060882	cg03062665	0.250442	2.64822e-06
cg00060882	cg17815841	0.250012	2.7584e-06
cg00060882	cg12317676	0.243414	5.10551e-06
cg00060882	cg06688848	0.242239	5.68694e-06
cg00060882	cg19746675	0.242122	5.74821e-06
cg00061059	cg20630207	0.606144	8.74509e-36
cg00061059	cg11158440	0.569411	7.21176e-31
cg00061059	cg01545242	0.511152	3.15735e-24
cg00061059	cg16525761	0.506356	9.79181e-24
cg00061059	cg20852286	0.500919	3.45837e-23
cg00061059	cg15076659	0.496595	9.28338e-23
cg00061059	cg24012887	0.488998	5.08778e-22
cg00061059	cg01493303	0.483349	1.7541e-21
cg00061059	cg11025793	0.476036	8.42008e-21
cg00061059	cg10524983	0.475109	1.02439e-20
cg00061629	cg18546622	0.756049	9.64403e-65
cg00061629	cg19358442	0.725643	2.54967e-57
cg00061629	cg14753432	0.691655	3.99829e-50
cg00061629	cg15522957	0.673919	9.4171e-47
cg00061629	cg23058901	0.608715	3.74563e-36
cg00061629	cg04549333	0.592833	6.25542e-34
cg00061629	cg14144305	0.576128	1.01165e-31
cg00061629	cg05222924	0.572089	3.31409e-31
cg00061629	cg16463460	0.538385	3.59281e-27
cg00061629	cg03874199	0.522834	1.85792e-25
cg00062776	cg13271963	0.608393	4.16709e-36
cg00062776	cg06940574	0.602348	3.017e-35
cg00062776	cg22552966	0.575019	1.40376e-31
cg00062776	cg26408003	0.573073	2.48595e-31
cg00062776	cg00881370	0.553116	7.04741e-29
cg00062776	cg19240938	0.550547	1.41879e-28
cg00062776	cg26147480	0.545757	5.1461e-28
cg00062776	cg04879235	0.542854	1.11268e-27
cg00062776	cg15764655	0.542826	1.12096e-27
cg00062776	cg14831798	0.539366	2.78178e-27
cg00063144	cg18370227	0.78758	1.08742e-73
cg00063144	cg09513026	0.732902	5.33791e-59
cg00063144	cg04356968	0.70131	4.58951e-52
cg00063144	cg09995854	0.692438	2.80165e-50
cg00063144	cg04618528	0.690043	8.28947e-50
cg00063144	cg18034859	0.686691	3.7146e-49
cg00063144	cg15187606	0.681091	4.35634e-48
cg00063144	cg13083810	0.663347	7.48394e-45
cg00063144	cg15341760	0.659263	3.86858e-44
cg00063144	cg19250891	0.653283	4.09644e-43
cg00065385	cg04586563	0.870545	4.8055e-107
cg00065385	cg12530270	0.827142	2.37256e-87
cg00065385	cg00371195	0.815075	7.72442e-83
cg00065385	cg10356463	0.810118	4.43073e-81
cg00065385	cg12371177	0.79774	6.62686e-77
cg00065385	cg03399971	0.793776	1.25098e-75
cg00065385	cg00327483	0.779064	3.96183e-71
cg00065385	cg25411725	0.757483	4.04935e-65
cg00065385	cg07052880	0.746605	2.52825e-62
cg00065385	cg03963654	0.729955	2.60402e-58
cg00065408	cg12823748	0.54246	1.23463e-27
cg00065408	cg16233998	0.540557	2.0368e-27
cg00065408	cg23640903	0.520462	3.33199e-25
cg00065408	cg03328804	0.515735	1.05273e-24
cg00065408	cg06141123	0.514875	1.29521e-24
cg00065408	cg18766912	0.5089	5.38399e-24
cg00065408	cg27168073	0.506916	8.58808e-24
cg00065408	cg25023057	0.506348	9.81048e-24
cg00065408	cg24906202	0.503211	2.03722e-23
cg00065408	cg02507175	0.502433	2.43912e-23
cg00066153	cg23527067	0.527403	5.95282e-26
cg00066153	cg10645113	0.521559	2.54451e-25
cg00066153	cg09326702	0.518995	4.77092e-25
cg00066153	cg17214210	0.505435	1.21466e-23
cg00066153	cg04570669	0.50298	2.14944e-23
cg00066153	cg25421002	0.497832	7.00918e-23
cg00066153	cg10585462	0.489082	4.99411e-22
cg00066153	cg13042288	0.488937	5.15629e-22
cg00066153	cg13259290	0.487932	6.43735e-22
cg00066153	cg26536164	0.487294	7.4078e-22
cg00066816	cg02982690	0.523953	1.40812e-25
cg00066816	cg17880199	0.484259	1.43919e-21
cg00066816	cg13343486	0.483949	1.53953e-21
cg00066816	cg03277051	0.481195	2.79518e-21
cg00066816	cg16580737	0.475435	9.56313e-21
cg00066816	cg25020459	0.473848	1.33656e-20
cg00066816	cg14070647	0.470784	2.53838e-20
cg00066816	cg06668300	0.469311	3.4477e-20
cg00066816	cg11459714	0.469244	3.49623e-20
cg00066816	cg14884741	0.469238	3.50056e-20
cg00067471	cg07596494	0.460696	2.00624e-19
cg00067471	cg12066181	0.460176	2.2273e-19
cg00067471	cg17686885	0.455216	5.99372e-19
cg00067471	cg16443939	0.452907	9.44925e-19
cg00067471	cg21982518	0.446688	3.16664e-18
cg00067471	cg20173259	0.444648	4.68382e-18
cg00067471	cg12112929	0.398872	1.5738e-14
cg00067471	cg27011042	0.398235	1.7473e-14
cg00067471	cg25054311	0.397177	2.07703e-14
cg00067471	cg03258472	0.395742	2.62391e-14
cg00069261	cg21643860	0.726191	1.91215e-57
cg00069261	cg24341944	0.724941	3.68133e-57
cg00069261	cg23749163	0.723793	6.69422e-57
cg00069261	cg16050957	0.723395	8.22941e-57
cg00069261	cg25506396	0.722443	1.34738e-56
cg00069261	cg04305134	0.721634	2.045e-56
cg00069261	cg14343711	0.720034	4.64689e-56
cg00069261	cg25658178	0.719568	5.89577e-56
cg00069261	cg09812049	0.717757	1.48013e-55
cg00069261	cg01460479	0.711363	3.60334e-54
cg00071250	cg01567482	0.68726	2.88383e-49
cg00071250	cg24545967	0.684067	1.18583e-48
cg00071250	cg15518883	0.680459	5.72998e-48
cg00071250	cg14145194	0.67611	3.71539e-47
cg00071250	cg12832565	0.674459	7.4943e-47
cg00071250	cg24674703	0.667124	1.60044e-45
cg00071250	cg20981615	0.666524	2.04752e-45
cg00071250	cg06183267	0.653277	4.10552e-43
cg00071250	cg26285698	0.649508	1.76794e-42
cg00071250	cg26683005	0.647007	4.60496e-42
cg00071998	cg08629913	0.706146	4.57333e-53
cg00071998	cg22767735	0.640862	4.66094e-41
cg00071998	cg23356993	0.621358	5.15474e-38
cg00071998	cg22984616	0.617227	2.13645e-37
cg00071998	cg11613875	0.610626	1.9841e-36
cg00071998	cg14785449	0.58953	1.75055e-33
cg00071998	cg03332970	0.576694	8.55639e-32
cg00071998	cg25406735	0.571881	3.52148e-31
cg00071998	cg12066181	0.569613	6.8033e-31
cg00071998	cg21259253	0.568623	9.05392e-31
cg00072216	cg24077317	0.515992	9.89374e-25
cg00072216	cg03157149	0.514064	1.57441e-24
cg00072216	cg14830952	0.511025	3.25471e-24
cg00072216	cg22812892	0.486054	9.726e-22
cg00072216	cg04185893	0.475406	9.62191e-21
cg00072216	cg16239406	0.474735	1.10857e-20
cg00072216	cg10497569	0.467586	4.925e-20
cg00072216	cg00083720	0.46536	7.78034e-20
cg00072216	cg16000888	0.461235	1.79954e-19
cg00072216	cg01021485	0.460232	2.20257e-19
cg00075967	cg11787522	0.622804	3.1184e-38
cg00075967	cg15228639	0.498213	6.42637e-23
cg00075967	cg06339706	0.497957	6.81235e-23
cg00075967	cg00931491	0.476575	7.51107e-21
cg00075967	cg07730301	0.46115	1.83067e-19
cg00075967	cg08999895	0.459087	2.77216e-19
cg00075967	cg15538820	0.458143	3.34831e-19
cg00075967	cg19906550	0.45662	4.53661e-19
cg00075967	cg12391048	0.446075	3.56322e-18
cg00075967	cg14535518	0.443949	5.35255e-18
cg00076645	cg26567442	0.667415	1.41937e-45
cg00076645	cg03856450	0.648863	2.26488e-42
cg00076645	cg10027114	0.636821	2.07578e-40
cg00076645	cg11550426	0.627899	5.19423e-39
cg00076645	cg08715837	0.62222	3.82124e-38
cg00076645	cg09412715	0.617036	2.28017e-37
cg00076645	cg01048931	0.600842	4.90843e-35
cg00076645	cg03853987	0.592731	6.45814e-34
cg00076645	cg26699283	0.587206	3.58627e-33
cg00076645	cg04148458	0.578877	4.46943e-32
cg00077877	cg00659129	0.715282	5.14704e-55
cg00077877	cg27488807	0.469357	3.41473e-20
cg00077877	cg20169062	0.458859	2.90171e-19
cg00077877	cg16648841	0.448835	2.09181e-18
cg00077877	cg27609819	0.44527	4.15755e-18
cg00077877	cg05389024	0.444881	4.47966e-18
cg00077877	cg16488522	0.436214	2.29706e-17
cg00077877	cg19530885	0.432583	4.49361e-17
cg00077877	cg11884699	0.427716	1.09107e-16
cg00077877	cg27219973	0.426655	1.32108e-16
cg00078194	cg18925548	0.991466	8.13878e-304
cg00078194	cg17261830	0.9875	1.05905e-275
cg00078194	cg08847533	0.970673	3.54581e-213
cg00078194	cg16632280	0.962608	1.73264e-195
cg00078194	cg25927124	0.957868	7.92902e-187
cg00078194	cg02226871	0.957396	5.0864e-186
cg00078194	cg10624583	0.954848	8.1681e-182
cg00078194	cg06649520	0.947484	6.67037e-171
cg00078194	cg27493997	0.901165	7.6847e-126
cg00078194	cg05699592	0.881251	5.09658e-113
cg00078867	cg04774694	0.613436	7.73254e-37
cg00078867	cg22496652	0.608142	4.52776e-36
cg00078867	cg22899145	0.597582	1.39475e-34
cg00078867	cg08884343	0.594944	3.22055e-34
cg00078867	cg04920616	0.594239	4.02141e-34
cg00078867	cg00536175	0.59332	5.3694e-34
cg00078867	cg04431776	0.592744	6.43324e-34
cg00078867	cg06325687	0.587201	3.59102e-33
cg00078867	cg20676303	0.587183	3.6118e-33
cg00078867	cg03712237	0.581574	1.99023e-32
cg00079563	cg20743744	0.593472	5.11879e-34
cg00079563	cg06577005	0.562833	4.72812e-30
cg00079563	cg22362636	0.549407	1.93169e-28
cg00079563	cg13969584	0.543985	8.24634e-28
cg00079563	cg00893242	0.537385	4.65958e-27
cg00079563	cg01556075	0.535179	8.24182e-27
cg00079563	cg19393006	0.533724	1.19774e-26
cg00079563	cg10694152	0.530556	2.68669e-26
cg00079563	cg18180155	0.52874	4.2523e-26
cg00079563	cg18503260	0.526404	7.64609e-26
cg00080012	cg16648297	0.997347	0
cg00080012	cg23854921	0.997253	0
cg00080012	cg23150609	0.996981	0
cg00080012	cg22461615	0.996876	0
cg00080012	cg00265415	0.996766	0
cg00080012	cg06752594	0.996634	0
cg00080012	cg16898150	0.99655	0
cg00080012	cg16218377	0.996544	0
cg00080012	cg08535091	0.996468	0
cg00080012	cg23323711	0.996434	0
cg00081935	cg26623286	0.758567	2.09338e-65
cg00081935	cg12180123	0.755362	1.4585e-64
cg00081935	cg16405575	0.734195	2.64552e-59
cg00081935	cg08063724	0.724103	5.69745e-57
cg00081935	cg08573893	0.720535	3.59669e-56
cg00081935	cg26260350	0.68067	5.23007e-48
cg00081935	cg09453737	0.673715	1.02621e-46
cg00081935	cg24386906	0.668235	1.01232e-45
cg00081935	cg13539030	0.667935	1.14576e-45
cg00081935	cg19220586	0.66095	1.96902e-44
cg00081975	cg20633883	0.905761	3.43389e-129
cg00081975	cg26710722	0.621762	4.48179e-38
cg00081975	cg05932408	0.618051	1.61195e-37
cg00081975	cg00980978	0.608731	3.72548e-36
cg00081975	cg05674944	0.601826	3.57215e-35
cg00081975	cg02549424	0.600981	4.69274e-35
cg00081975	cg04959788	0.592703	6.51492e-34
cg00081975	cg03050522	0.585373	6.28759e-33
cg00081975	cg24068708	0.582871	1.34511e-32
cg00081975	cg24686358	0.5793	3.93858e-32
cg00083720	cg15993402	0.667593	1.319e-45
cg00083720	cg10735116	0.650757	1.09218e-42
cg00083720	cg04790936	0.636604	2.2479e-40
cg00083720	cg23940655	0.622483	3.48815e-38
cg00083720	cg18830459	0.618203	1.53009e-37
cg00083720	cg16538604	0.614958	4.62361e-37
cg00083720	cg01527212	0.612852	9.41174e-37
cg00083720	cg01881255	0.611307	1.58019e-36
cg00083720	cg24053619	0.607534	5.53469e-36
cg00083720	cg25084220	0.600862	4.8768e-35
cg00083937	cg21038703	0.488122	6.1737e-22
cg00083937	cg22335340	0.487796	6.63251e-22
cg00083937	cg26852159	0.460026	2.29594e-19
cg00083937	cg07446846	0.455228	5.97972e-19
cg00083937	cg08655844	0.4552	6.01312e-19
cg00083937	cg20342105	0.440106	1.1088e-17
cg00083937	cg05446471	0.437946	1.66313e-17
cg00083937	cg25552889	0.422637	2.71158e-16
cg00083937	cg09793866	0.420783	3.76595e-16
cg00083937	cg19795898	0.419987	4.33429e-16
cg00084687	cg18085206	0.647963	3.19765e-42
cg00084687	cg24099544	0.598829	9.36755e-35
cg00084687	cg04790936	0.583135	1.24171e-32
cg00084687	cg03157149	0.5785	5.00244e-32
cg00084687	cg25026013	0.566915	1.4794e-30
cg00084687	cg14618681	0.563673	3.7268e-30
cg00084687	cg23940655	0.558991	1.39078e-29
cg00084687	cg14161426	0.555734	3.43294e-29
cg00084687	cg25084220	0.555638	3.52551e-29
cg00084687	cg25536300	0.552775	7.73634e-29
cg00089071	cg24980458	0.879487	5.38127e-112
cg00089071	cg01643284	0.876778	1.8672e-110
cg00089071	cg04884122	0.875614	8.35187e-110
cg00089071	cg22248011	0.875526	9.35972e-110
cg00089071	cg07000551	0.875466	1.01047e-109
cg00089071	cg06808983	0.873396	1.3948e-108
cg00089071	cg17851105	0.873395	1.39619e-108
cg00089071	cg02994216	0.873302	1.56819e-108
cg00089071	cg20856436	0.87308	2.07191e-108
cg00089071	cg25671651	0.872552	4.01015e-108
cg00090147	cg21073927	0.764442	5.49947e-67
cg00090147	cg08369065	0.73799	3.29148e-60
cg00090147	cg14134005	0.587615	3.16248e-33
cg00090147	cg18482268	0.58675	4.12434e-33
cg00090147	cg17580045	0.576869	8.12357e-32
cg00090147	cg19358493	0.575806	1.11274e-31
cg00090147	cg11438428	0.568081	1.05823e-30
cg00090147	cg24650501	0.565995	1.92493e-30
cg00090147	cg13807496	0.555159	4.02354e-29
cg00090147	cg10866709	0.553943	5.62019e-29
cg00091693	cg21808053	0.610194	2.29129e-36
cg00091693	cg05131835	0.603235	2.26253e-35
cg00091693	cg22181664	0.592569	6.79524e-34
cg00091693	cg19282250	0.58759	3.18649e-33
cg00091693	cg13758677	0.587438	3.33868e-33
cg00091693	cg02311163	0.585906	5.34196e-33
cg00091693	cg22495124	0.577254	7.24685e-32
cg00091693	cg13694749	0.570427	5.37357e-31
cg00091693	cg26333641	0.566729	1.56029e-30
cg00091693	cg00550617	0.55856	1.56836e-29
cg00093177	cg12888113	0.629143	3.33626e-39
cg00093177	cg00314943	0.62248	3.49172e-38
cg00093177	cg07026910	0.621624	4.70035e-38
cg00093177	cg22298208	0.60883	3.60548e-36
cg00093177	cg16084788	0.602419	2.94812e-35
cg00093177	cg11752275	0.600354	5.74204e-35
cg00093177	cg06827976	0.592623	6.6816e-34
cg00093177	cg13696887	0.592254	7.49797e-34
cg00093177	cg09034836	0.591016	1.10347e-33
cg00093177	cg13439299	0.589845	1.58788e-33
cg00094319	cg22719623	0.615554	3.7772e-37
cg00094319	cg14726637	0.609163	3.22811e-36
cg00094319	cg00546491	0.574627	1.57561e-31
cg00094319	cg20366906	0.567243	1.34634e-30
cg00094319	cg26061555	0.566352	1.73804e-30
cg00094319	cg06092815	0.562716	4.88612e-30
cg00094319	cg03355526	0.561724	6.46353e-30
cg00094319	cg21226224	0.561185	7.52381e-30
cg00094319	cg13535217	0.56098	7.96888e-30
cg00094319	cg03506489	0.560068	1.02903e-29
cg00094851	cg13510262	0.875704	7.44744e-110
cg00094851	cg17009717	0.873395	1.39627e-108
cg00094851	cg20284673	0.869575	1.57265e-106
cg00094851	cg25682936	0.866302	8.01019e-105
cg00094851	cg16236875	0.859645	1.74137e-101
cg00094851	cg22052955	0.859105	3.19085e-101
cg00094851	cg17891123	0.856074	9.13135e-100
cg00094851	cg25722142	0.85259	3.92817e-98
cg00094851	cg03217102	0.85028	4.5115e-97
cg00094851	cg15118204	0.848284	3.59811e-96
cg00095526	cg00691625	0.678046	1.62343e-47
cg00095526	cg20858526	0.642232	2.79537e-41
cg00095526	cg01197831	0.635519	3.34253e-40
cg00095526	cg22627427	0.634311	5.19135e-40
cg00095526	cg25218351	0.630618	1.96883e-39
cg00095526	cg08201421	0.619503	9.78623e-38
cg00095526	cg02164442	0.617536	1.92228e-37
cg00095526	cg12622273	0.616482	2.75458e-37
cg00095526	cg10889792	0.616023	3.22077e-37
cg00095526	cg17398613	0.614543	5.32166e-37
cg00095674	cg26856388	0.643443	1.77434e-41
cg00095674	cg10922163	0.626545	8.3913e-39
cg00095674	cg19903333	0.610388	2.14779e-36
cg00095674	cg24930915	0.600231	5.9746e-35
cg00095674	cg06383088	0.596925	1.71932e-34
cg00095674	cg13572545	0.585167	6.69418e-33
cg00095674	cg23230018	0.580667	2.61521e-32
cg00095674	cg16035277	0.568847	8.48722e-31
cg00095674	cg03430067	0.565494	2.22107e-30
cg00095674	cg17726022	0.563155	4.31639e-30
cg00096922	cg11997899	0.877875	4.48704e-111
cg00096922	cg13344740	0.751294	1.64294e-63
cg00096922	cg09150117	0.718867	8.42768e-56
cg00096922	cg20113732	0.625678	1.13926e-38
cg00096922	cg25808906	0.613843	6.74091e-37
cg00096922	cg24205633	0.601777	3.62852e-35
cg00096922	cg10806140	0.590713	1.21244e-33
cg00096922	cg20002248	0.568866	8.44056e-31
cg00096922	cg17371081	0.563392	4.03575e-30
cg00096922	cg09881855	0.551466	1.10535e-28
cg00097536	cg27367952	0.530867	2.48221e-26
cg00097536	cg04982748	0.523232	1.68358e-25
cg00097536	cg17009717	0.522874	1.83928e-25
cg00097536	cg13510262	0.521856	2.36478e-25
cg00097536	cg25307081	0.520215	3.5397e-25
cg00097536	cg25722142	0.511507	2.9018e-24
cg00097536	cg15247031	0.508938	5.33683e-24
cg00097536	cg21321885	0.506737	8.95752e-24
cg00097536	cg25682936	0.503461	1.9227e-23
cg00097536	cg16236875	0.503131	2.07541e-23
cg00098239	cg02784848	0.827739	1.39048e-87
cg00098239	cg14318370	0.824705	2.06237e-86
cg00098239	cg09478597	0.822858	1.03869e-85
cg00098239	cg19327844	0.822493	1.426e-85
cg00098239	cg11316784	0.817815	7.80761e-84
cg00098239	cg09441152	0.802541	1.72748e-78
cg00098239	cg12400881	0.800804	6.53804e-78
cg00098239	cg10468369	0.779868	2.29551e-71
cg00098239	cg22622686	0.773723	1.40269e-69
cg00098239	cg15300989	0.771537	5.87131e-69
cg00099550	cg22377237	0.917826	7.13359e-139
cg00099550	cg19413110	0.916236	1.62887e-137
cg00099550	cg27127056	0.916194	1.76796e-137
cg00099550	cg05484920	0.916136	1.97995e-137
cg00099550	cg17875156	0.915913	3.05236e-137
cg00099550	cg08512940	0.915251	1.09551e-136
cg00099550	cg26198776	0.915094	1.48248e-136
cg00099550	cg15042385	0.914104	9.81286e-136
cg00099550	cg25873362	0.913635	2.37997e-135
cg00099550	cg02486845	0.913321	4.29944e-135
cg00101227	cg14724265	0.619167	1.09871e-37
cg00101227	cg16964535	0.614369	5.64361e-37
cg00101227	cg03243506	0.611024	1.73731e-36
cg00101227	cg10431340	0.605581	1.05199e-35
cg00101227	cg24461814	0.593334	5.34613e-34
cg00101227	cg02280309	0.577333	7.079e-32
cg00101227	cg00521434	0.574064	1.85906e-31
cg00101227	cg12114524	0.570471	5.30646e-31
cg00101227	cg21639401	0.569963	6.14814e-31
cg00101227	cg07017706	0.567997	1.08414e-30
cg00103783	cg13564595	0.965152	1.30846e-200
cg00103783	cg04828892	0.964768	8.19506e-200
cg00103783	cg05497107	0.964557	2.22393e-199
cg00103783	cg05348272	0.964491	3.04325e-199
cg00103783	cg16648297	0.964249	9.49435e-199
cg00103783	cg07315445	0.964071	2.17333e-198
cg00103783	cg25459778	0.963936	4.08387e-198
cg00103783	cg09438266	0.963685	1.30047e-197
cg00103783	cg16898150	0.963608	1.85489e-197
cg00103783	cg27274028	0.963444	3.93583e-197
cg00105253	cg12099357	0.53009	3.02283e-26
cg00105253	cg15312298	0.527037	6.52402e-26
cg00105253	cg07318658	0.523596	1.53841e-25
cg00105253	cg23737055	0.521447	2.61561e-25
cg00105253	cg09114799	0.51595	9.99368e-25
cg00105253	cg03442064	0.511072	3.21856e-24
cg00105253	cg22632663	0.507636	7.25222e-24
cg00105253	cg16861508	0.50755	7.40074e-24
cg00105253	cg11906718	0.507494	7.49861e-24
cg00105253	cg01731685	0.5044	1.54581e-23
cg00105470	cg25466974	0.986349	3.21721e-269
cg00105470	cg11528101	0.985988	2.65209e-267
cg00105470	cg26887625	0.985532	6.01201e-265
cg00105470	cg13417824	0.985481	1.09061e-264
cg00105470	cg00265415	0.985328	6.45406e-264
cg00105470	cg13846796	0.985216	2.33291e-263
cg00105470	cg18435900	0.98515	4.94201e-263
cg00105470	cg01765473	0.984873	1.1325e-261
cg00105470	cg03543403	0.984858	1.33279e-261
cg00105470	cg13982661	0.984851	1.44487e-261
cg00107187	cg03734874	0.700954	5.42772e-52
cg00107187	cg27011193	0.592087	7.8999e-34
cg00107187	cg07572341	0.585101	6.83048e-33
cg00107187	cg11934695	0.583723	1.03905e-32
cg00107187	cg00888007	0.576587	8.83246e-32
cg00107187	cg19885761	0.569933	6.20116e-31
cg00107187	cg20339230	0.554921	4.29598e-29
cg00107187	cg23739862	0.554391	4.96963e-29
cg00107187	cg08918749	0.552762	7.76443e-29
cg00107187	cg23473904	0.552706	7.88323e-29
cg00107632	cg25420398	0.56524	2.38787e-30
cg00107632	cg16225429	0.549713	1.77833e-28
cg00107632	cg21304187	0.548381	2.54725e-28
cg00107632	cg01195127	0.54344	9.52771e-28
cg00107632	cg27168073	0.540132	2.27686e-27
cg00107632	cg03417317	0.535484	7.61875e-27
cg00107632	cg22671726	0.516318	9.14386e-25
cg00107632	cg02470959	0.511903	2.64028e-24
cg00107632	cg12781395	0.510437	3.74223e-24
cg00107632	cg02105377	0.509979	4.17204e-24
cg00108454	cg02100848	0.766345	1.65338e-67
cg00108454	cg26259865	0.762793	1.54352e-66
cg00108454	cg24269657	0.755129	1.67843e-64
cg00108454	cg24408313	0.741436	4.8062e-61
cg00108454	cg07705908	0.737859	3.53867e-60
cg00108454	cg27015047	0.737718	3.8268e-60
cg00108454	cg02643667	0.736334	8.21025e-60
cg00108454	cg08887581	0.730382	2.0725e-58
cg00108454	cg18917378	0.714064	9.45458e-55
cg00108454	cg05606799	0.712115	2.48713e-54
cg00109274	cg24906202	0.736611	7.04881e-60
cg00109274	cg07684353	0.683511	1.5136e-48
cg00109274	cg26964415	0.674491	7.39135e-47
cg00109274	cg16290693	0.673504	1.12185e-46
cg00109274	cg18766912	0.662415	1.09142e-44
cg00109274	cg17607973	0.659839	3.0732e-44
cg00109274	cg11371394	0.658631	4.97745e-44
cg00109274	cg10391629	0.654905	2.17153e-43
cg00109274	cg24654547	0.654589	2.45764e-43
cg00109274	cg14932684	0.652409	5.75731e-43
cg00112517	cg08411435	0.681327	3.93126e-48
cg00112517	cg16303453	0.525196	1.03372e-25
cg00112517	cg18938204	0.524069	1.36794e-25
cg00112517	cg14601284	0.514228	1.51365e-24
cg00112517	cg15057581	0.512282	2.41222e-24
cg00112517	cg06885782	0.5043	1.58212e-23
cg00112517	cg17296078	0.503214	2.03587e-23
cg00112517	cg15754084	0.502275	2.52972e-23
cg00112517	cg17918501	0.494777	1.40018e-22
cg00112517	cg11418559	0.494425	1.51562e-22
cg00113951	cg03729431	0.51592	1.00678e-24
cg00113951	cg15784332	0.470775	2.54359e-20
cg00113951	cg17018527	0.463533	1.12944e-19
cg00113951	cg09949775	0.454728	6.60158e-19
cg00113951	cg24352530	0.450738	1.44474e-18
cg00113951	cg23578193	0.450385	1.54781e-18
cg00113951	cg06630737	0.448704	2.14545e-18
cg00113951	cg00119079	0.447958	2.47902e-18
cg00113951	cg05674944	0.446576	3.23561e-18
cg00113951	cg00687686	0.444459	4.85523e-18
cg00115714	cg00542846	0.950497	3.6448e-175
cg00115714	cg04837997	0.946812	5.4871e-170
cg00115714	cg25506396	0.943085	4.12192e-165
cg00115714	cg16016641	0.942164	5.86295e-164
cg00115714	cg21295602	0.940982	1.66724e-162
cg00115714	cg25559243	0.937522	2.03968e-158
cg00115714	cg18142353	0.937217	4.55968e-158
cg00115714	cg27072323	0.935198	8.43771e-156
cg00115714	cg25240333	0.932515	6.75209e-153
cg00115714	cg23179321	0.932332	1.05372e-152
cg00116234	cg16714091	0.635946	2.86004e-40
cg00116234	cg23047271	0.575886	1.08666e-31
cg00116234	cg15887846	0.546743	3.95389e-28
cg00116234	cg10694152	0.542685	1.16353e-27
cg00116234	cg25300386	0.540497	2.06912e-27
cg00116234	cg23113963	0.539118	2.96784e-27
cg00116234	cg12359315	0.530191	2.94696e-26
cg00116234	cg17199658	0.52992	3.15634e-26
cg00116234	cg09350274	0.526934	6.69469e-26
cg00116234	cg22983529	0.520068	3.66976e-25
cg00116838	cg03213216	0.918796	1.02622e-139
cg00116838	cg01635061	0.581404	2.09481e-32
cg00116838	cg02867079	0.577907	5.96861e-32
cg00116838	cg15239123	0.56602	1.91118e-30
cg00116838	cg15147516	0.562031	5.92875e-30
cg00116838	cg10694152	0.560271	9.72356e-30
cg00116838	cg20797699	0.555187	3.99167e-29
cg00116838	cg21435336	0.547246	3.45608e-28
cg00116838	cg00658626	0.541284	1.68269e-27
cg00116838	cg22737001	0.538277	3.69538e-27
cg00117172	cg09952204	0.709334	9.74684e-54
cg00117172	cg23391785	0.691833	3.68811e-50
cg00117172	cg25942450	0.691062	5.23227e-50
cg00117172	cg01830294	0.690112	8.03261e-50
cg00117172	cg02170525	0.688557	1.61567e-49
cg00117172	cg17162024	0.685628	5.95364e-49
cg00117172	cg25720804	0.685411	6.55445e-49
cg00117172	cg22418909	0.679238	9.71736e-48
cg00117172	cg25908985	0.675807	4.22732e-47
cg00117172	cg11935147	0.670648	3.71739e-46
cg00119079	cg02238826	0.702698	2.37865e-52
cg00119079	cg17701886	0.670494	3.96282e-46
cg00119079	cg10073723	0.666535	2.03844e-45
cg00119079	cg10539712	0.634944	4.12339e-40
cg00119079	cg02861781	0.634725	4.46488e-40
cg00119079	cg20718816	0.63224	1.09866e-39
cg00119079	cg20811389	0.631219	1.58706e-39
cg00119079	cg00756058	0.624796	1.55345e-38
cg00119079	cg04532952	0.618426	1.41715e-37
cg00119079	cg02742971	0.612409	1.09241e-36
cg00121158	cg14424579	0.418062	6.0781e-16
cg00121158	cg07808960	0.403381	7.46442e-15
cg00121158	cg14522549	0.401031	1.10274e-14
cg00121158	cg17036441	0.390149	6.45378e-14
cg00121158	cg19348001	0.378373	4.06347e-13
cg00121158	cg04853383	0.352389	1.82646e-11
cg00121158	cg13501117	0.349653	2.67341e-11
cg00121158	cg24618716	0.334992	1.93564e-10
cg00121158	cg17533684	0.317451	1.80921e-09
cg00121158	cg07190917	0.311015	3.96489e-09
cg00121640	cg27555479	0.622722	3.2092e-38
cg00121640	cg07861564	0.586748	4.12688e-33
cg00121640	cg05499853	0.571584	3.8394e-31
cg00121640	cg14679587	0.567246	1.34525e-30
cg00121640	cg05001145	0.561716	6.47808e-30
cg00121640	cg03442064	0.550502	1.43643e-28
cg00121640	cg11407345	0.541354	1.65236e-27
cg00121640	cg26796283	0.539598	2.61792e-27
cg00121640	cg26718122	0.539299	2.83118e-27
cg00121640	cg23737055	0.538143	3.82573e-27
cg00121904	cg01975392	0.47179	2.05803e-20
cg00121904	cg21195120	0.470674	2.59755e-20
cg00121904	cg15375586	0.457944	3.48404e-19
cg00121904	cg23163644	0.447834	2.53871e-18
cg00121904	cg10894453	0.433506	3.79201e-17
cg00121904	cg01291404	0.431459	5.52252e-17
cg00121904	cg25053900	0.428182	1.00271e-16
cg00121904	cg01761409	0.423565	2.29859e-16
cg00121904	cg24407308	0.422302	2.87807e-16
cg00121904	cg18634211	0.416897	7.45017e-16
cg00123035	cg19744131	0.45297	9.33377e-19
cg00123035	cg20977411	0.428285	9.8432e-17
cg00123035	cg16035277	0.426037	1.4767e-16
cg00123035	cg07924819	0.419996	4.3271e-16
cg00123035	cg03271651	0.416973	7.35181e-16
cg00123035	cg17036737	0.41556	9.40164e-16
cg00123035	cg14492347	0.413715	1.29378e-15
cg00123035	cg18387216	0.41301	1.46085e-15
cg00123035	cg27270218	0.409703	2.57358e-15
cg00123035	cg17417054	0.400213	1.26218e-14
cg00126034	cg07879727	0.748924	6.59317e-63
cg00126034	cg27504805	0.53047	2.74578e-26
cg00126034	cg05844583	0.504336	1.56899e-23
cg00126034	cg00638514	0.502728	2.27855e-23
cg00126034	cg14348532	0.501519	3.01222e-23
cg00126034	cg05471297	0.492608	2.2791e-22
cg00126034	cg03414321	0.487414	7.21539e-22
cg00126034	cg02387679	0.487006	7.89156e-22
cg00126034	cg01155039	0.485194	1.17363e-21
cg00126034	cg20159072	0.482918	1.92611e-21
cg00126657	cg10575735	0.617974	1.65453e-37
cg00126657	cg23812886	0.606926	6.76389e-36
cg00126657	cg15329483	0.549558	1.85455e-28
cg00126657	cg14284171	0.496864	8.73422e-23
cg00126657	cg01909378	0.492393	2.39128e-22
cg00126657	cg19585882	0.481974	2.3624e-21
cg00126657	cg10537079	0.474213	1.23756e-20
cg00126657	cg00141550	0.467192	5.34141e-20
cg00126657	cg13758677	0.465974	6.86052e-20
cg00126657	cg19407886	0.460442	2.1114e-19
cg00126698	cg23756219	0.671573	2.52572e-46
cg00126698	cg21232685	0.617869	1.71563e-37
cg00126698	cg01592593	0.611608	1.42877e-36
cg00126698	cg14942312	0.585649	5.77942e-33
cg00126698	cg25685838	0.570522	5.2273e-31
cg00126698	cg11964613	0.559166	1.32456e-29
cg00126698	cg12584889	0.557074	2.37016e-29
cg00126698	cg04499381	0.554628	4.65638e-29
cg00126698	cg03791917	0.553861	5.74662e-29
cg00126698	cg21087701	0.551624	1.05901e-28
cg00128197	cg04241572	0.782242	4.52379e-72
cg00128197	cg08785133	0.706638	3.60732e-53
cg00128197	cg23280339	0.70295	2.11095e-52
cg00128197	cg19194595	0.688813	1.44069e-49
cg00128197	cg06731599	0.68748	2.61474e-49
cg00128197	cg24511534	0.687047	3.17095e-49
cg00128197	cg25316166	0.682764	2.09959e-48
cg00128197	cg01885202	0.677705	1.87908e-47
cg00128197	cg17889912	0.676078	3.76783e-47
cg00128197	cg01241836	0.673766	1.00461e-46
cg00128560	cg11304524	0.942188	5.47736e-164
cg00128560	cg09663323	0.941746	1.93322e-163
cg00128560	cg04511195	0.939079	3.16701e-160
cg00128560	cg17938146	0.918278	2.89823e-139
cg00128560	cg14341418	0.909548	4.40459e-132
cg00128560	cg26265187	0.908834	1.58125e-131
cg00128560	cg01106788	0.906816	5.52876e-130
cg00128560	cg16723180	0.904262	4.433e-128
cg00128560	cg00213331	0.897154	4.75155e-123
cg00128560	cg01120307	0.895802	3.90577e-122
cg00128654	cg01570769	0.760565	6.14433e-66
cg00128654	cg01638735	0.697738	2.44654e-51
cg00128654	cg13218435	0.637315	1.73111e-40
cg00128654	cg06831658	0.624421	1.77227e-38
cg00128654	cg25157874	0.613204	8.36098e-37
cg00128654	cg23428445	0.60281	2.59678e-35
cg00128654	cg09418283	0.583636	1.06688e-32
cg00128654	cg14346035	0.56129	7.30496e-30
cg00128654	cg05354432	0.515994	9.89011e-25
cg00128654	cg02186966	0.492352	2.41298e-22
cg00128877	cg11507178	0.599266	8.14425e-35
cg00128877	cg10089324	0.598367	1.08573e-34
cg00128877	cg13744194	0.59832	1.1025e-34
cg00128877	cg25682936	0.596084	2.24517e-34
cg00128877	cg25149155	0.584364	8.54992e-33
cg00128877	cg20975478	0.584159	9.10107e-33
cg00128877	cg25722142	0.583041	1.2778e-32
cg00128877	cg22421699	0.580861	2.46681e-32
cg00128877	cg27367952	0.576898	8.05407e-32
cg00128877	cg08342270	0.571169	4.33185e-31
cg00129774	cg09438266	0.988117	1.994e-279
cg00129774	cg18435900	0.987964	1.74651e-278
cg00129774	cg11528101	0.987917	3.37272e-278
cg00129774	cg01765473	0.987822	1.27053e-277
cg00129774	cg03543403	0.98767	1.0343e-276
cg00129774	cg21416602	0.987209	5.206e-274
cg00129774	cg26887625	0.987209	5.22682e-274
cg00129774	cg16237595	0.987157	1.04582e-273
cg00129774	cg11264817	0.987151	1.12719e-273
cg00129774	cg11713029	0.987047	4.42573e-273
cg00131121	cg22631642	0.598196	1.1469e-34
cg00131121	cg20591405	0.572035	3.36655e-31
cg00131121	cg06873352	0.535772	7.07243e-27
cg00131121	cg02549424	0.523186	1.7027e-25
cg00131121	cg14035045	0.510789	3.4422e-24
cg00131121	cg12080675	0.491546	2.88912e-22
cg00131121	cg07957491	0.491359	3.01235e-22
cg00131121	cg10737521	0.487928	6.44268e-22
cg00131121	cg06543761	0.48706	7.79899e-22
cg00131121	cg22546318	0.479848	3.73439e-21
cg00131557	cg04712892	0.604901	1.3143e-35
cg00131557	cg24331079	0.599829	6.79935e-35
cg00131557	cg27108154	0.597471	1.44528e-34
cg00131557	cg02347114	0.590765	1.19299e-33
cg00131557	cg11310496	0.58206	1.71895e-32
cg00131557	cg11635563	0.57388	1.96206e-31
cg00131557	cg19801560	0.573045	2.50619e-31
cg00131557	cg14898779	0.56846	9.4903e-31
cg00131557	cg00327483	0.550538	1.42221e-28
cg00131557	cg03025569	0.547769	3.00297e-28
cg00132141	cg09538287	0.537071	5.05483e-27
cg00132141	cg25692621	0.521398	2.64759e-25
cg00132141	cg25697314	0.486765	8.3217e-22
cg00132141	cg26227465	0.481211	2.78584e-21
cg00132141	cg15514848	0.47951	4.01518e-21
cg00132141	cg01623187	0.469479	3.32989e-20
cg00132141	cg03417466	0.462756	1.3226e-19
cg00132141	cg27566805	0.460505	2.08481e-19
cg00132141	cg25623640	0.4559	5.23363e-19
cg00132141	cg05697976	0.453663	8.14398e-19
cg00133909	cg09941381	0.419664	4.58756e-16
cg00133909	cg15583058	0.415625	9.2957e-16
cg00133909	cg05368942	0.407203	3.93188e-15
cg00133909	cg16920242	0.403181	7.71741e-15
cg00133909	cg06022562	0.396292	2.39949e-14
cg00133909	cg19580810	0.39	6.60903e-14
cg00133909	cg22313025	0.388965	7.79159e-14
cg00133909	cg18422443	0.383192	1.93091e-13
cg00133909	cg26586164	0.383084	1.96383e-13
cg00133909	cg19111262	0.382343	2.20334e-13
cg00134539	cg13578652	0.725235	3.15594e-57
cg00134539	cg17754680	0.633171	7.84741e-40
cg00134539	cg10694914	0.614097	6.18638e-37
cg00134539	cg13821008	0.612411	1.0916e-36
cg00134539	cg17078393	0.611451	1.50572e-36
cg00134539	cg20425130	0.605972	9.2554e-36
cg00134539	cg07973967	0.604502	1.49748e-35
cg00134539	cg27257408	0.603253	2.24923e-35
cg00134539	cg17460386	0.597236	1.55743e-34
cg00134539	cg12832565	0.591807	8.6237e-34
cg00134787	cg23400451	0.806222	9.83869e-80
cg00134787	cg21414251	0.72742	1.00113e-57
cg00134787	cg02721374	0.699565	1.04284e-51
cg00134787	cg26738880	0.695067	8.4154e-51
cg00134787	cg26353877	0.690004	8.43549e-50
cg00134787	cg20312687	0.685905	5.26687e-49
cg00134787	cg03602500	0.685486	6.33955e-49
cg00134787	cg10758292	0.684034	1.20278e-48
cg00134787	cg01731341	0.68236	2.50569e-48
cg00134787	cg27622610	0.681415	3.78412e-48
cg00135056	cg00987379	0.696444	4.45906e-51
cg00135056	cg17468440	0.687225	2.92982e-49
cg00135056	cg19111262	0.666058	2.4791e-45
cg00135056	cg05386606	0.659341	3.74998e-44
cg00135056	cg02227605	0.658303	5.67213e-44
cg00135056	cg19764555	0.649505	1.77004e-42
cg00135056	cg18943195	0.642206	2.8229e-41
cg00135056	cg16899442	0.622271	3.75461e-38
cg00135056	cg27401095	0.620936	5.96755e-38
cg00135056	cg19166875	0.618138	1.56439e-37
cg00135393	cg07361385	0.552489	8.36444e-29
cg00135393	cg22461018	0.548963	2.17764e-28
cg00135393	cg01546430	0.531223	2.26784e-26
cg00135393	cg11521325	0.530415	2.78422e-26
cg00135393	cg11435943	0.530241	2.90992e-26
cg00135393	cg04184278	0.519222	4.51347e-25
cg00135393	cg04458548	0.513373	1.85806e-24
cg00135393	cg25229305	0.512498	2.29072e-24
cg00135393	cg24063382	0.511729	2.75238e-24
cg00135393	cg00213044	0.511501	2.90588e-24
cg00136105	cg24107581	0.520848	3.03048e-25
cg00136105	cg19007602	0.518643	5.19873e-25
cg00136105	cg19196182	0.501479	3.04019e-23
cg00136105	cg18825539	0.50007	4.20288e-23
cg00136105	cg10237911	0.495401	1.21634e-22
cg00136105	cg07588664	0.494722	1.41742e-22
cg00136105	cg03196745	0.491297	3.05377e-22
cg00136105	cg02874605	0.488736	5.39061e-22
cg00136105	cg01655341	0.486844	8.17773e-22
cg00136105	cg04422896	0.482025	2.33649e-21
cg00136405	cg11435943	0.732657	6.09667e-59
cg00136405	cg01593385	0.715686	4.20275e-55
cg00136405	cg14023451	0.707036	2.97683e-53
cg00136405	cg15583072	0.707027	2.99018e-53
cg00136405	cg14003512	0.70453	9.93362e-53
cg00136405	cg21137417	0.697051	3.36602e-51
cg00136405	cg01109219	0.69651	4.32388e-51
cg00136405	cg04457051	0.683888	1.28286e-48
cg00136405	cg19589427	0.677708	1.87715e-47
cg00136405	cg02880679	0.674972	6.02903e-47
cg00136477	cg04541607	0.764993	3.88771e-67
cg00136477	cg00563932	0.699693	9.82169e-52
cg00136477	cg01260219	0.6951	8.29056e-51
cg00136477	cg09554443	0.692634	2.56304e-50
cg00136477	cg10073042	0.677785	1.81589e-47
cg00136477	cg00757952	0.661632	1.49649e-44
cg00136477	cg07123548	0.660042	2.83378e-44
cg00136477	cg16806597	0.656939	9.74166e-44
cg00136477	cg25551168	0.656369	1.2201e-43
cg00136477	cg26158194	0.655751	1.55679e-43
cg00138126	cg26912636	0.593365	5.2947e-34
cg00138126	cg26245202	0.572184	3.22287e-31
cg00138126	cg20162146	0.568963	8.20933e-31
cg00138126	cg00199549	0.555331	3.83725e-29
cg00138126	cg02704907	0.552616	8.0805e-29
cg00138126	cg18623836	0.55114	1.20797e-28
cg00138126	cg05406101	0.546786	3.90891e-28
cg00138126	cg15447486	0.542986	1.07453e-27
cg00138126	cg11203041	0.536722	5.53297e-27
cg00138126	cg15046693	0.531461	2.13464e-26
cg00141162	cg26683005	0.816009	3.54964e-83
cg00141162	cg23797100	0.81068	2.81734e-81
cg00141162	cg16749930	0.809046	1.04746e-80
cg00141162	cg14473145	0.801531	3.75126e-78
cg00141162	cg24088438	0.796286	1.96107e-76
cg00141162	cg23663476	0.790743	1.13346e-74
cg00141162	cg15518950	0.782845	2.98442e-72
cg00141162	cg01422337	0.782713	3.27009e-72
cg00141162	cg12069309	0.776491	2.2359e-70
cg00141162	cg20792833	0.773168	2.02083e-69
cg00141550	cg14284171	0.558998	1.38795e-29
cg00141550	cg02060618	0.558585	1.55721e-29
cg00141550	cg23812886	0.558539	1.57753e-29
cg00141550	cg08884343	0.552449	8.45629e-29
cg00141550	cg20931907	0.545384	5.68567e-28
cg00141550	cg09555679	0.541722	1.49974e-27
cg00141550	cg23937047	0.533203	1.36858e-26
cg00141550	cg00078867	0.528276	4.77977e-26
cg00141550	cg04920616	0.52143	2.62653e-25
cg00141550	cg10537079	0.51902	4.74175e-25
cg00141845	cg19845843	0.465338	7.81437e-20
cg00141845	cg15534366	0.461038	1.87246e-19
cg00141845	cg02504280	0.456758	4.41389e-19
cg00141845	cg25268283	0.455745	5.39729e-19
cg00141845	cg13226591	0.453567	8.30002e-19
cg00141845	cg15398520	0.448417	2.26822e-18
cg00141845	cg13758677	0.44484	4.51434e-18
cg00141845	cg16227775	0.441855	7.96887e-18
cg00141845	cg05174079	0.439811	1.17213e-17
cg00141845	cg22218909	0.439403	1.26563e-17
cg00143376	cg02170525	0.70604	4.81362e-53
cg00143376	cg22681784	0.703192	1.88139e-52
cg00143376	cg13271951	0.701096	5.07623e-52
cg00143376	cg27491887	0.673563	1.09439e-46
cg00143376	cg10726357	0.670266	4.3591e-46
cg00143376	cg02553486	0.658461	5.3253e-44
cg00143376	cg12265829	0.658298	5.68281e-44
cg00143376	cg16761581	0.657262	8.57126e-44
cg00143376	cg23092823	0.656587	1.11952e-43
cg00143376	cg26096837	0.655103	2.00923e-43
cg00143998	cg14415300	0.788717	4.84684e-74
cg00143998	cg14541950	0.774882	6.52278e-70
cg00143998	cg20520725	0.766754	1.27477e-67
cg00143998	cg14743462	0.725912	2.21354e-57
cg00143998	cg17711541	0.554172	5.27787e-29
cg00143998	cg18482268	0.402117	9.21196e-15
cg00143998	cg13435381	0.399241	1.48132e-14
cg00143998	cg01593190	0.396644	2.2658e-14
cg00143998	cg02748539	0.393778	3.60639e-14
cg00143998	cg13170032	0.390003	6.60609e-14
cg00145118	cg10938486	0.550358	1.49333e-28
cg00145118	cg08044694	0.538024	3.94692e-27
cg00145118	cg23090046	0.532754	1.53527e-26
cg00145118	cg15149645	0.528451	4.57331e-26
cg00145118	cg17166812	0.520944	2.96029e-25
cg00145118	cg22805308	0.520402	3.38117e-25
cg00145118	cg05590982	0.517807	6.37149e-25
cg00145118	cg06759890	0.51493	1.27821e-24
cg00145118	cg20797216	0.511703	2.7696e-24
cg00145118	cg26583078	0.51149	2.91337e-24
cg00145348	cg05961595	0.77515	5.4633e-70
cg00145348	cg20504202	0.773238	1.93064e-69
cg00145348	cg25424556	0.767981	5.83234e-68
cg00145348	cg09920632	0.747748	1.30567e-62
cg00145348	cg03936963	0.737802	3.65176e-60
cg00145348	cg14260918	0.727431	9.94963e-58
cg00145348	cg01241836	0.7209	2.98231e-56
cg00145348	cg13815872	0.716791	2.41065e-55
cg00145348	cg18503052	0.713925	1.01326e-54
cg00145348	cg21860846	0.713042	1.57172e-54
cg00146096	cg00908551	0.778609	5.39126e-71
cg00146096	cg26152597	0.668615	8.64911e-46
cg00146096	cg05434957	0.557998	1.83395e-29
cg00146096	cg12743894	0.557149	2.32107e-29
cg00146096	cg23913400	0.549855	1.71131e-28
cg00146096	cg21675030	0.533824	1.1675e-26
cg00146096	cg15945769	0.530394	2.79893e-26
cg00146096	cg14222233	0.524615	1.19455e-25
cg00146096	cg02235880	0.521456	2.61002e-25
cg00146096	cg03920233	0.49535	1.23019e-22
cg00149659	cg21255605	0.448998	2.02684e-18
cg00149659	cg21449655	0.420218	4.16116e-16
cg00149659	cg23333306	0.408713	3.04477e-15
cg00149659	cg14623518	0.407899	3.49545e-15
cg00149659	cg17022479	0.407361	3.82823e-15
cg00149659	cg10735116	0.405726	5.04174e-15
cg00149659	cg17990871	0.402164	9.14025e-15
cg00149659	cg06043190	0.396538	2.30525e-14
cg00149659	cg20603424	0.395349	2.79699e-14
cg00149659	cg22907065	0.39447	3.22466e-14
cg00149976	cg17914753	0.72266	1.20481e-56
cg00149976	cg24652271	0.673426	1.15945e-46
cg00149976	cg23687960	0.648679	2.43096e-42
cg00149976	cg16852892	0.585348	6.33586e-33
cg00149976	cg17414431	0.577148	7.47981e-32
cg00149976	cg20082357	0.562844	4.71272e-30
cg00149976	cg14443380	0.561926	6.10742e-30
cg00149976	cg02886284	0.561876	6.19298e-30
cg00149976	cg06366981	0.544277	7.63136e-28
cg00149976	cg05780311	0.54068	1.97199e-27
cg00151234	cg10560144	0.894278	4.05191e-121
cg00151234	cg10401803	0.723389	8.25824e-57
cg00151234	cg14892037	0.716376	2.97223e-55
cg00151234	cg18449462	0.705656	5.79122e-53
cg00151234	cg02148711	0.702265	2.92068e-52
cg00151234	cg26751631	0.701581	4.03737e-52
cg00151234	cg12517167	0.697458	2.78664e-51
cg00151234	cg21693321	0.694437	1.12422e-50
cg00151234	cg06620254	0.693972	1.39125e-50
cg00151234	cg21966410	0.693279	1.91011e-50
cg00151607	cg11414046	0.930104	2.17428e-150
cg00151607	cg02628930	0.92861	7.01552e-149
cg00151607	cg09266433	0.928374	1.20727e-148
cg00151607	cg24635866	0.926316	1.26214e-146
cg00151607	cg05401645	0.925607	6.073e-146
cg00151607	cg24318412	0.92462	5.27415e-145
cg00151607	cg25418831	0.923709	3.77752e-144
cg00151607	cg19220754	0.92338	7.6446e-144
cg00151607	cg16016951	0.922523	4.72503e-143
cg00151607	cg01245595	0.922426	5.79218e-143
cg00152644	cg08555657	0.954355	4.98101e-181
cg00152644	cg08763351	0.853661	1.24895e-98
cg00152644	cg04138756	0.798009	5.41747e-77
cg00152644	cg18780284	0.792946	2.29505e-75
cg00152644	cg18766755	0.784809	7.63139e-73
cg00152644	cg05248781	0.776999	1.59231e-70
cg00152644	cg14826683	0.754972	1.84339e-64
cg00152644	cg12891678	0.736302	8.35618e-60
cg00152644	cg09542291	0.721606	2.07464e-56
cg00152644	cg04505023	0.712874	1.70794e-54
cg00155167	cg11177955	0.985144	5.33208e-263
cg00155167	cg08827391	0.984952	4.652e-262
cg00155167	cg14285013	0.984835	1.71892e-261
cg00155167	cg16328273	0.984609	2.1147e-260
cg00155167	cg14853515	0.984154	2.92227e-258
cg00155167	cg15492003	0.983788	1.38173e-256
cg00155167	cg21465754	0.9837	3.4674e-256
cg00155167	cg10211788	0.983648	5.9479e-256
cg00155167	cg02092706	0.983393	8.134e-255
cg00155167	cg19157971	0.983299	2.10874e-254
cg00155485	cg24980458	0.966448	2.27727e-203
cg00155485	cg23613177	0.965141	1.37513e-200
cg00155485	cg20451802	0.964657	1.38684e-199
cg00155485	cg14853515	0.964132	1.64053e-198
cg00155485	cg02994216	0.963949	3.83333e-198
cg00155485	cg23366119	0.963782	8.32177e-198
cg00155485	cg07036775	0.963408	4.6445e-197
cg00155485	cg06587969	0.963082	2.04558e-196
cg00155485	cg04780629	0.962539	2.35577e-195
cg00155485	cg25429010	0.962005	2.51945e-194
cg00155609	cg08785155	0.814396	1.35463e-82
cg00155609	cg25635316	0.807612	3.28219e-80
cg00155609	cg04690289	0.799015	2.54006e-77
cg00155609	cg00718440	0.79881	2.96494e-77
cg00155609	cg03863549	0.798068	5.17987e-77
cg00155609	cg25755261	0.791835	5.1474e-75
cg00155609	cg06140118	0.790708	1.16254e-74
cg00155609	cg17191186	0.789484	2.80216e-74
cg00155609	cg27425193	0.786841	1.83316e-73
cg00155609	cg10289190	0.782321	4.28437e-72
cg00156216	cg18457775	0.48609	9.64755e-22
cg00156216	cg23618830	0.45283	9.59365e-19
cg00156216	cg11909865	0.450125	1.62818e-18
cg00156216	cg13421924	0.443183	6.19258e-18
cg00156216	cg14481222	0.436845	2.04267e-17
cg00156216	cg10448528	0.43391	3.51998e-17
cg00156216	cg16222698	0.431478	5.50342e-17
cg00156216	cg10920302	0.430541	6.53163e-17
cg00156216	cg03830408	0.429503	7.8904e-17
cg00156216	cg06567423	0.427782	1.078e-16
cg00156744	cg10289190	0.911517	1.2299e-133
cg00156744	cg19510484	0.908252	4.44423e-131
cg00156744	cg08625335	0.907767	1.04562e-130
cg00156744	cg19023700	0.906945	4.42039e-130
cg00156744	cg17408647	0.906546	8.84056e-130
cg00156744	cg04108502	0.905415	6.22056e-129
cg00156744	cg14181391	0.904447	3.24238e-128
cg00156744	cg08701609	0.903515	1.56275e-127
cg00156744	cg17665608	0.902911	4.29101e-127
cg00156744	cg12858075	0.902733	5.77672e-127
cg00158308	cg23037133	0.538169	3.80043e-27
cg00158308	cg14399078	0.492904	2.13288e-22
cg00158308	cg07346310	0.455942	5.19093e-19
cg00158308	cg04878152	0.438167	1.59568e-17
cg00158308	cg13984181	0.432457	4.59898e-17
cg00158308	cg02499249	0.414919	1.05056e-15
cg00158308	cg26124016	0.412738	1.53091e-15
cg00158308	cg00081975	0.410147	2.38601e-15
cg00158308	cg20775959	0.390517	6.0865e-14
cg00158308	cg27068170	0.389591	7.05416e-14
cg00160914	cg01795161	0.389675	6.96054e-14
cg00160914	cg04700925	0.362768	4.1622e-12
cg00160914	cg03958426	0.359801	6.38724e-12
cg00160914	cg08797194	0.354924	1.279e-11
cg00160914	cg18750833	0.354164	1.42371e-11
cg00160914	cg12232274	0.347915	3.39911e-11
cg00160914	cg10080004	0.343786	5.97756e-11
cg00160914	cg17034109	0.34164	7.98979e-11
cg00160914	cg19850406	0.340468	9.35286e-11
cg00160914	cg10954182	0.32658	5.75526e-10
cg00162401	cg02361557	0.4882	6.06795e-22
cg00162401	cg11483915	0.488076	6.23639e-22
cg00162401	cg04498739	0.484272	1.43524e-21
cg00162401	cg11976166	0.476276	8.00302e-21
cg00162401	cg16598810	0.464278	9.70374e-20
cg00162401	cg06738602	0.45174	1.18799e-18
cg00162401	cg10211252	0.446328	3.39357e-18
cg00162401	cg11059483	0.444777	4.56953e-18
cg00162401	cg01888411	0.44477	4.57529e-18
cg00162401	cg02551396	0.444738	4.60369e-18
cg00162643	cg16758041	0.700385	7.09597e-52
cg00162643	cg23983366	0.672802	1.50758e-46
cg00162643	cg22807823	0.623215	2.70169e-38
cg00162643	cg10654016	0.614625	5.17536e-37
cg00162643	cg11041457	0.603032	2.41654e-35
cg00162643	cg09600829	0.598822	9.38981e-35
cg00162643	cg27109647	0.597404	1.47645e-34
cg00162643	cg00571634	0.59505	3.11424e-34
cg00162643	cg06337239	0.583068	1.26729e-32
cg00162643	cg10716607	0.582307	1.59524e-32
cg00164041	cg15657607	0.936683	1.84576e-157
cg00164041	cg25506396	0.931489	8.07706e-152
cg00164041	cg01460479	0.929125	2.13749e-149
cg00164041	cg08793459	0.927112	2.12573e-147
cg00164041	cg01087382	0.926653	5.95914e-147
cg00164041	cg00296685	0.925929	2.98441e-146
cg00164041	cg00510787	0.925304	1.18322e-145
cg00164041	cg04305134	0.924824	3.37812e-145
cg00164041	cg06719391	0.923374	7.7359e-144
cg00164041	cg20908993	0.922372	6.49105e-143
cg00164898	cg17731261	0.502524	2.38853e-23
cg00164898	cg24652271	0.499177	5.15582e-23
cg00164898	cg26228569	0.485608	1.07228e-21
cg00164898	cg24264506	0.48077	3.06285e-21
cg00164898	cg06386517	0.479057	4.42467e-21
cg00164898	cg22473973	0.478821	4.65319e-21
cg00164898	cg12177743	0.47525	9.94345e-21
cg00164898	cg10539418	0.473021	1.59023e-20
cg00164898	cg16852892	0.463459	1.14667e-19
cg00164898	cg05780311	0.449058	2.00343e-18
cg00165981	cg14613972	0.628526	4.15747e-39
cg00165981	cg18489719	0.577656	6.43168e-32
cg00165981	cg16746462	0.564716	2.7717e-30
cg00165981	cg14993293	0.558714	1.50241e-29
cg00165981	cg17522249	0.537641	4.35933e-27
cg00165981	cg14081015	0.529116	3.86738e-26
cg00165981	cg22009138	0.524939	1.10195e-25
cg00165981	cg26829318	0.512213	2.45201e-24
cg00165981	cg12032116	0.511081	3.2116e-24
cg00165981	cg27061947	0.506884	8.65232e-24
cg00167504	cg17009717	0.651255	9.01014e-43
cg00167504	cg15676241	0.650592	1.16428e-42
cg00167504	cg15555727	0.646256	6.12781e-42
cg00167504	cg25722142	0.643136	1.99191e-41
cg00167504	cg16035277	0.640529	5.2757e-41
cg00167504	cg05289701	0.636666	2.19709e-40
cg00167504	cg13510262	0.63605	2.75296e-40
cg00167504	cg04982748	0.635284	3.64179e-40
cg00167504	cg00792740	0.633322	7.4309e-40
cg00167504	cg25682936	0.624149	1.94917e-38
cg00168082	cg19973884	0.697876	2.29439e-51
cg00168082	cg04648087	0.643272	1.89281e-41
cg00168082	cg27490193	0.621133	5.57425e-38
cg00168082	cg14645481	0.620073	8.04229e-38
cg00168082	cg12438666	0.611935	1.28048e-36
cg00168082	cg18409845	0.596219	2.15128e-34
cg00168082	cg06567423	0.586751	4.12339e-33
cg00168082	cg19182046	0.586356	4.65503e-33
cg00168082	cg08928646	0.581472	2.05224e-32
cg00168082	cg03530967	0.579299	3.94043e-32
cg00168785	cg22689690	0.702323	2.84214e-52
cg00168785	cg25499099	0.699568	1.04113e-51
cg00168785	cg19491035	0.69951	1.07016e-51
cg00168785	cg24453664	0.69261	2.59105e-50
cg00168785	cg19219366	0.690087	8.12457e-50
cg00168785	cg15784615	0.688587	1.59405e-49
cg00168785	cg01441777	0.681286	4.00111e-48
cg00168785	cg20651453	0.678955	1.09811e-47
cg00168785	cg16990174	0.678937	1.10673e-47
cg00168785	cg05795313	0.678889	1.12945e-47
cg00168942	cg23900225	0.743383	1.59868e-61
cg00168942	cg06007645	0.547754	3.01489e-28
cg00168942	cg06319346	0.526829	6.8736e-26
cg00168942	cg15928132	0.519297	4.43125e-25
cg00168942	cg20392764	0.51728	7.24295e-25
cg00168942	cg25697314	0.515514	1.11033e-24
cg00168942	cg07409200	0.511298	3.05012e-24
cg00168942	cg14992108	0.508355	6.12351e-24
cg00168942	cg21578207	0.50473	1.43161e-23
cg00168942	cg15495837	0.504031	1.68438e-23
cg00169548	cg24426405	0.643222	1.92819e-41
cg00169548	cg24362726	0.634393	5.03916e-40
cg00169548	cg13702536	0.617668	1.83768e-37
cg00169548	cg02657438	0.612194	1.17414e-36
cg00169548	cg25370441	0.610637	1.97643e-36
cg00169548	cg27126442	0.607655	5.31805e-36
cg00169548	cg02611282	0.604275	1.61229e-35
cg00169548	cg20695587	0.602041	3.33172e-35
cg00169548	cg15583058	0.600257	5.92503e-35
cg00169548	cg07947930	0.598879	9.2183e-35
cg00171126	cg02513045	0.431077	5.92213e-17
cg00171126	cg23361608	0.425422	1.64905e-16
cg00171126	cg15249164	0.399707	1.37198e-14
cg00171126	cg06502510	0.396094	2.478e-14
cg00171126	cg06510830	0.389776	6.84893e-14
cg00171126	cg14095850	0.381148	2.65156e-13
cg00171126	cg19624775	0.375862	5.95963e-13
cg00171126	cg16870320	0.351443	2.08459e-11
cg00171126	cg12064626	0.351132	2.17676e-11
cg00171126	cg24176037	0.350072	2.52263e-11
cg00171161	cg20451718	0.363898	3.53147e-12
cg00171161	cg25478603	0.35844	7.76193e-12
cg00171161	cg04296434	0.355269	1.21813e-11
cg00171161	cg07981588	0.348517	3.128e-11
cg00171161	cg01999523	0.348234	3.25265e-11
cg00171161	cg02599225	0.343927	5.8644e-11
cg00171161	cg14454278	0.34367	6.07236e-11
cg00171161	cg03430067	0.341565	8.07079e-11
cg00171161	cg13572545	0.332716	2.60784e-10
cg00171161	cg10922163	0.328513	4.49334e-10
cg00174500	cg03699566	0.719	7.87789e-56
cg00174500	cg06615154	0.707871	1.98705e-53
cg00174500	cg15154229	0.707658	2.20245e-53
cg00174500	cg19264571	0.707461	2.42323e-53
cg00174500	cg24541550	0.701379	4.44321e-52
cg00174500	cg25447894	0.684557	9.55544e-49
cg00174500	cg03662459	0.662157	1.21114e-44
cg00174500	cg02077702	0.657831	6.84193e-44
cg00174500	cg16831889	0.657207	8.76113e-44
cg00174500	cg13739417	0.654917	2.16101e-43
cg00174901	cg27635271	0.537417	4.62104e-27
cg00174901	cg26203861	0.524297	1.29289e-25
cg00174901	cg14292823	0.522463	2.03595e-25
cg00174901	cg06810647	0.520269	3.49363e-25
cg00174901	cg21264055	0.516709	8.31697e-25
cg00174901	cg05949660	0.512495	2.29279e-24
cg00174901	cg04273431	0.512254	2.42831e-24
cg00174901	cg09450238	0.509402	4.78199e-24
cg00174901	cg01420388	0.508909	5.37316e-24
cg00174901	cg21269934	0.507207	8.02236e-24
cg00176210	cg03473518	0.5892	1.93905e-33
cg00176210	cg03583857	0.566682	1.58157e-30
cg00176210	cg22377389	0.563617	3.78684e-30
cg00176210	cg09554443	0.560876	8.20479e-30
cg00176210	cg06084117	0.558197	1.73479e-29
cg00176210	cg01447817	0.55552	3.64181e-29
cg00176210	cg22241124	0.552959	7.35794e-29
cg00176210	cg07042144	0.547085	3.60847e-28
cg00176210	cg27169020	0.546944	3.74683e-28
cg00176210	cg06563300	0.546176	4.60152e-28
cg00176879	cg13253729	0.513257	1.91047e-24
cg00176879	cg02126424	0.502264	2.53659e-23
cg00176879	cg04368877	0.476489	7.64936e-21
cg00176879	cg02691091	0.43846	1.5106e-17
cg00176879	cg12932195	0.421703	3.20041e-16
cg00176879	cg21270593	0.414887	1.05651e-15
cg00176879	cg17917518	0.413976	1.23671e-15
cg00176879	cg06453691	0.413298	1.39029e-15
cg00176879	cg11964474	0.41036	2.3006e-15
cg00176879	cg25162794	0.409575	2.62984e-15
cg00177013	cg13510262	0.893416	1.49928e-120
cg00177013	cg26315802	0.889791	3.25228e-118
cg00177013	cg20284673	0.888192	3.2856e-117
cg00177013	cg25722142	0.885778	1.01213e-115
cg00177013	cg02372712	0.880054	2.53152e-112
cg00177013	cg08342270	0.878246	2.76118e-111
cg00177013	cg23513504	0.877959	4.01732e-111
cg00177013	cg17009717	0.877732	5.40282e-111
cg00177013	cg21515243	0.877715	5.53003e-111
cg00177013	cg25682936	0.875822	6.39965e-110
cg00177698	cg10154655	0.870416	5.62867e-107
cg00177698	cg24928378	0.832822	1.34314e-89
cg00177698	cg17565490	0.758294	2.47157e-65
cg00177698	cg03555909	0.750272	2.997e-63
cg00177698	cg15883761	0.726487	1.63643e-57
cg00177698	cg10878998	0.688165	1.92574e-49
cg00177698	cg02426410	0.677793	1.80952e-47
cg00177698	cg19596204	0.650401	1.25357e-42
cg00177698	cg10593493	0.64344	1.77641e-41
cg00177698	cg27241190	0.641952	3.10369e-41
cg00177923	cg26910651	0.600856	4.88602e-35
cg00177923	cg00355802	0.545587	5.38624e-28
cg00177923	cg06333435	0.529861	3.20337e-26
cg00177923	cg25358938	0.504507	1.50792e-23
cg00177923	cg04447123	0.496913	8.63739e-23
cg00177923	cg13983578	0.483867	1.56741e-21
cg00177923	cg17168535	0.447031	2.96444e-18
cg00177923	cg18356330	0.442387	7.20443e-18
cg00177923	cg07118638	0.440878	9.58593e-18
cg00177923	cg10698549	0.429052	8.56485e-17
cg00179446	cg14106263	0.52274	1.90138e-25
cg00179446	cg21978299	0.491727	2.77454e-22
cg00179446	cg11822772	0.486568	8.6893e-22
cg00179446	cg02649608	0.483055	1.86961e-21
cg00179446	cg03122511	0.482031	2.33374e-21
cg00179446	cg27198071	0.481737	2.48688e-21
cg00179446	cg04493740	0.479791	3.78062e-21
cg00179446	cg07545232	0.477503	6.16526e-21
cg00179446	cg18307604	0.471462	2.20404e-20
cg00179446	cg15408454	0.468733	3.8866e-20
cg00180012	cg01191395	0.395694	2.64448e-14
cg00180012	cg21686523	0.388503	8.38358e-14
cg00180012	cg04275985	0.381073	2.68244e-13
cg00180012	cg03099492	0.357348	9.07049e-12
cg00180012	cg05680424	0.356878	9.69778e-12
cg00180012	cg02863237	0.348339	3.20594e-11
cg00180012	cg23740844	0.347434	3.63148e-11
cg00180012	cg16404689	0.347281	3.7086e-11
cg00180012	cg06948408	0.34708	3.81246e-11
cg00180012	cg15881727	0.346957	3.8777e-11
cg00180631	cg27278294	0.598911	9.12381e-35
cg00180631	cg17231524	0.450594	1.48592e-18
cg00180631	cg00690280	0.439604	1.21867e-17
cg00180631	cg18623836	0.436402	2.2183e-17
cg00180631	cg01129459	0.434825	2.97188e-17
cg00180631	cg18665563	0.433641	3.69872e-17
cg00180631	cg06238491	0.432409	4.63929e-17
cg00180631	cg03704031	0.426089	1.46284e-16
cg00180631	cg12556134	0.426022	1.48071e-16
cg00180631	cg19224278	0.423355	2.38615e-16
cg00182461	cg26556918	0.726765	1.41378e-57
cg00182461	cg20168375	0.724912	3.73728e-57
cg00182461	cg07673945	0.72475	4.06595e-57
cg00182461	cg00155485	0.722986	1.01773e-56
cg00182461	cg16004800	0.720662	3.36954e-56
cg00182461	cg04618607	0.719838	5.13805e-56
cg00182461	cg25667202	0.718462	1.03555e-55
cg00182461	cg23104955	0.718008	1.30343e-55
cg00182461	cg09930410	0.716	3.58955e-55
cg00182461	cg17867194	0.715478	4.66528e-55
cg00183782	cg23707905	0.492696	2.23432e-22
cg00183782	cg13908518	0.484288	1.43013e-21
cg00183782	cg25274750	0.468952	3.71418e-20
cg00183782	cg13791713	0.428846	8.89027e-17
cg00183782	cg19203504	0.407297	3.86945e-15
cg00183782	cg02947354	0.405551	5.19239e-15
cg00183782	cg26159933	0.404518	6.17447e-15
cg00183782	cg17043922	0.402066	9.29017e-15
cg00183782	cg07472159	0.396242	2.419e-14
cg00183782	cg22110492	0.391641	5.08505e-14
cg00183916	cg01116966	0.550514	1.43174e-28
cg00183916	cg07326074	0.543413	9.59772e-28
cg00183916	cg25104030	0.538207	3.76341e-27
cg00183916	cg13882267	0.532869	1.49062e-26
cg00183916	cg11005091	0.530114	3.00503e-26
cg00183916	cg17163751	0.521664	2.47948e-25
cg00183916	cg06880557	0.5008	3.55404e-23
cg00183916	cg14298780	0.492007	2.60642e-22
cg00183916	cg03227078	0.487109	7.71605e-22
cg00183916	cg08366126	0.483219	1.80445e-21
cg00184884	cg24053619	0.658613	5.01247e-44
cg00184884	cg03475420	0.652085	6.5296e-43
cg00184884	cg04733989	0.636901	2.01565e-40
cg00184884	cg18581221	0.621688	4.59721e-38
cg00184884	cg19890858	0.618785	1.25309e-37
cg00184884	cg16628119	0.617556	1.9095e-37
cg00184884	cg27212359	0.612563	1.03713e-36
cg00184884	cg16049587	0.611386	1.5393e-36
cg00184884	cg12062464	0.61038	2.15327e-36
cg00184884	cg16418163	0.610213	2.27682e-36
cg00184893	cg08567916	0.410765	2.14695e-15
cg00184893	cg08780378	0.370267	1.38211e-12
cg00184893	cg04310489	0.367362	2.12563e-12
cg00184893	cg22671726	0.349178	2.85508e-11
cg00184893	cg21182322	0.334738	2.00119e-10
cg00184893	cg24352736	0.323556	8.4459e-10
cg00184893	cg07125991	0.313886	2.80024e-09
cg00184893	cg01598046	0.307489	6.04625e-09
cg00184893	cg14767877	0.307206	6.25256e-09
cg00184893	cg27286107	0.305839	7.35201e-09
cg00185839	cg25682936	0.830548	1.09063e-88
cg00185839	cg17009717	0.824876	1.77439e-86
cg00185839	cg25722142	0.820595	7.33796e-85
cg00185839	cg20284673	0.820209	1.02204e-84
cg00185839	cg13510262	0.818989	2.89222e-84
cg00185839	cg27367952	0.81133	1.66469e-81
cg00185839	cg23610841	0.801567	3.64888e-78
cg00185839	cg15118204	0.801276	4.55936e-78
cg00185839	cg22080282	0.80121	4.79341e-78
cg00185839	cg26315802	0.800696	7.1002e-78
cg00186141	cg06682978	0.986192	2.22887e-268
cg00186141	cg12051359	0.984279	7.6562e-259
cg00186141	cg19948014	0.984179	2.22233e-258
cg00186141	cg23150609	0.981885	1.94343e-248
cg00186141	cg22461615	0.981332	3.12561e-246
cg00186141	cg23854921	0.981209	9.47467e-246
cg00186141	cg00661202	0.981016	5.3442e-245
cg00186141	cg16218377	0.980996	6.40147e-245
cg00186141	cg06752594	0.980851	2.30851e-244
cg00186141	cg16648297	0.980806	3.43259e-244
cg00186701	cg15747595	0.77655	2.14994e-70
cg00186701	cg05778847	0.509418	4.76363e-24
cg00186701	cg03213216	0.501387	3.10488e-23
cg00186701	cg00884221	0.496141	1.02887e-22
cg00186701	cg10298815	0.494804	1.39166e-22
cg00186701	cg03086857	0.48883	5.27966e-22
cg00186701	cg15403517	0.487785	6.64957e-22
cg00186701	cg22179082	0.480839	3.01822e-21
cg00186701	cg13921352	0.478259	5.24719e-21
cg00186701	cg21402071	0.474937	1.06249e-20
cg00186954	cg23654219	0.636495	2.33899e-40
cg00186954	cg02727423	0.62492	1.48742e-38
cg00186954	cg14127659	0.61826	1.50025e-37
cg00186954	cg21115990	0.613404	7.81739e-37
cg00186954	cg00280814	0.608696	3.76904e-36
cg00186954	cg24010336	0.597552	1.4084e-34
cg00186954	cg20368904	0.594937	3.22722e-34
cg00186954	cg16150435	0.594632	3.55388e-34
cg00186954	cg25193494	0.593275	5.44578e-34
cg00186954	cg02815516	0.59283	6.26128e-34
cg00187380	cg16983211	0.971844	3.75032e-216
cg00187380	cg15700739	0.949693	5.29597e-174
cg00187380	cg25917510	0.522191	2.17739e-25
cg00187380	cg05022306	0.503033	2.12294e-23
cg00187380	cg26790132	0.452149	1.09655e-18
cg00187380	cg10971790	0.405141	5.56186e-15
cg00187380	cg27154163	0.365558	2.77102e-12
cg00187380	cg21828898	0.358841	7.32973e-12
cg00187380	cg23540518	0.353488	1.56571e-11
cg00187380	cg24844534	0.350437	2.39781e-11
cg00187686	cg20018806	0.70674	3.43453e-53
cg00187686	cg12348970	0.631315	1.53302e-39
cg00187686	cg07525077	0.620806	6.24176e-38
cg00187686	cg21282997	0.615681	3.61828e-37
cg00187686	cg01109219	0.615182	4.28591e-37
cg00187686	cg03109316	0.612118	1.20437e-36
cg00187686	cg14003512	0.609838	2.57964e-36
cg00187686	cg19553463	0.605574	1.05456e-35
cg00187686	cg26353877	0.602921	2.50497e-35
cg00187686	cg06415153	0.596005	2.30226e-34
cg00188348	cg26986815	0.654583	2.46428e-43
cg00188348	cg21415080	0.646923	4.75451e-42
cg00188348	cg13535217	0.629029	3.47556e-39
cg00188348	cg14757296	0.617647	1.851e-37
cg00188348	cg11297236	0.609658	2.73867e-36
cg00188348	cg00534856	0.602318	3.04642e-35
cg00188348	cg20551517	0.590426	1.32557e-33
cg00188348	cg25813714	0.581328	2.14344e-32
cg00188348	cg22898761	0.581043	2.33523e-32
cg00188348	cg15573237	0.580893	2.44318e-32
cg00191052	cg21494776	0.704679	9.25159e-53
cg00191052	cg13144783	0.683328	1.64048e-48
cg00191052	cg04675937	0.680245	6.28854e-48
cg00191052	cg17627559	0.667392	1.43323e-45
cg00191052	cg24545967	0.659502	3.51651e-44
cg00191052	cg19481686	0.65863	4.97947e-44
cg00191052	cg16806597	0.656006	1.40792e-43
cg00191052	cg01335367	0.654355	2.69434e-43
cg00191052	cg01739167	0.653751	3.41199e-43
cg00191052	cg06421800	0.651557	8.01547e-43
cg00197381	cg24654547	0.705859	5.25131e-53
cg00197381	cg23213688	0.704315	1.1009e-52
cg00197381	cg01466020	0.704227	1.14852e-52
cg00197381	cg23347958	0.703762	1.4338e-52
cg00197381	cg26964415	0.703734	1.45287e-52
cg00197381	cg08009831	0.701266	4.68493e-52
cg00197381	cg10834439	0.700115	8.05719e-52
cg00197381	cg21589280	0.700042	8.33792e-52
cg00197381	cg19469297	0.699945	8.72333e-52
cg00197381	cg04223844	0.69892	1.40984e-51
cg00197641	cg20684973	0.818271	5.3118e-84
cg00197641	cg02491012	0.817474	1.04051e-83
cg00197641	cg11368578	0.81686	1.74309e-83
cg00197641	cg20119051	0.814784	9.82929e-83
cg00197641	cg01460479	0.81437	1.3843e-82
cg00197641	cg08554462	0.813003	4.25757e-82
cg00197641	cg09747578	0.811077	2.04306e-81
cg00197641	cg14817848	0.809826	5.60359e-81
cg00197641	cg21643860	0.809812	5.66689e-81
cg00197641	cg08009831	0.809554	6.97053e-81
cg00199549	cg20162146	0.971486	3.14245e-215
cg00199549	cg05406101	0.700225	7.6498e-52
cg00199549	cg18023724	0.690949	5.50659e-50
cg00199549	cg07080946	0.631233	1.57878e-39
cg00199549	cg26065841	0.625018	1.43703e-38
cg00199549	cg18081313	0.616898	2.39066e-37
cg00199549	cg26147480	0.613184	8.417e-37
cg00199549	cg05113558	0.610169	2.31016e-36
cg00199549	cg18623836	0.602677	2.7119e-35
cg00199549	cg12575181	0.597787	1.30676e-34
cg00200063	cg14623313	0.479508	4.01722e-21
cg00200063	cg23231873	0.477137	6.66517e-21
cg00200063	cg25661781	0.475166	1.01229e-20
cg00200063	cg00304278	0.461925	1.56513e-19
cg00200063	cg27298559	0.453198	8.92413e-19
cg00200063	cg26538214	0.449519	1.83164e-18
cg00200063	cg03979162	0.430825	6.20062e-17
cg00200063	cg04009666	0.420256	4.1331e-16
cg00200063	cg15944762	0.410226	2.35411e-15
cg00200063	cg26387998	0.40514	5.56281e-15
cg00201234	cg02170525	0.603819	1.8709e-35
cg00201234	cg27652350	0.598292	1.11211e-34
cg00201234	cg23092823	0.595621	2.6002e-34
cg00201234	cg00499822	0.586221	4.8508e-33
cg00201234	cg21359747	0.576447	9.20642e-32
cg00201234	cg23855989	0.574321	1.72395e-31
cg00201234	cg05656180	0.572995	2.54349e-31
cg00201234	cg03630088	0.572907	2.60943e-31
cg00201234	cg05418487	0.572226	3.18359e-31
cg00201234	cg13081704	0.572114	3.28972e-31
cg00202702	cg20346726	0.716777	2.42847e-55
cg00202702	cg12739034	0.689466	1.07465e-49
cg00202702	cg26872475	0.658878	4.51026e-44
cg00202702	cg11730691	0.653035	4.51243e-43
cg00202702	cg14812492	0.652384	5.81456e-43
cg00202702	cg04310824	0.638106	1.29408e-40
cg00202702	cg18878034	0.612072	1.22311e-36
cg00202702	cg23513690	0.611448	1.50771e-36
cg00202702	cg13277385	0.603305	2.21135e-35
cg00202702	cg04388983	0.59515	3.01757e-34
cg00202711	cg05772663	0.968974	4.53021e-209
cg00202711	cg23130254	0.588574	2.35297e-33
cg00202711	cg25691167	0.585198	6.63251e-33
cg00202711	cg22459146	0.584844	7.38868e-33
cg00202711	cg06675478	0.574559	1.6072e-31
cg00202711	cg17389519	0.566193	1.8188e-30
cg00202711	cg15540820	0.562062	5.87781e-30
cg00202711	cg03874199	0.55961	1.16975e-29
cg00202711	cg01546563	0.557646	2.02224e-29
cg00202711	cg07260592	0.557404	2.16276e-29
cg00206052	cg07020962	0.78197	5.45395e-72
cg00206052	cg25243721	0.77476	7.0753e-70
cg00206052	cg23248587	0.727241	1.10023e-57
cg00206052	cg05538387	0.725172	3.26259e-57
cg00206052	cg04598744	0.703703	1.47474e-52
cg00206052	cg23446109	0.70045	6.881e-52
cg00206052	cg06011292	0.654451	2.59473e-43
cg00206052	cg25729765	0.595008	3.15601e-34
cg00206052	cg24289167	0.582353	1.57351e-32
cg00206052	cg16317961	0.541816	1.46289e-27
cg00207534	cg21228284	0.622904	3.01187e-38
cg00207534	cg01931893	0.611637	1.41519e-36
cg00207534	cg03047098	0.601807	3.59435e-35
cg00207534	cg05457411	0.58214	1.67806e-32
cg00207534	cg07817698	0.55986	1.09094e-29
cg00207534	cg17125623	0.558429	1.62638e-29
cg00207534	cg01848594	0.557896	1.88676e-29
cg00207534	cg07843027	0.545646	5.30076e-28
cg00207534	cg02801598	0.545524	5.47705e-28
cg00207534	cg04779191	0.545396	5.66615e-28
cg00208830	cg19530885	0.553814	5.82248e-29
cg00208830	cg17687282	0.547321	3.38659e-28
cg00208830	cg02229946	0.539018	3.04591e-27
cg00208830	cg25013838	0.535162	8.27638e-27
cg00208830	cg05556202	0.53243	1.66752e-26
cg00208830	cg15303841	0.530769	2.54482e-26
cg00208830	cg16488522	0.530142	2.98347e-26
cg00208830	cg17983064	0.525544	9.47654e-26
cg00208830	cg02164442	0.522714	1.91351e-25
cg00208830	cg18912933	0.521112	2.84013e-25
cg00208967	cg23092823	0.656282	1.26275e-43
cg00208967	cg02613386	0.655502	1.71723e-43
cg00208967	cg02170525	0.654901	2.17481e-43
cg00208967	cg08572611	0.653395	3.92178e-43
cg00208967	cg17568996	0.651588	7.92033e-43
cg00208967	cg25942450	0.645129	9.39678e-42
cg00208967	cg09952204	0.643565	1.69512e-41
cg00208967	cg16890267	0.643414	1.79394e-41
[truncated: 247,812+ more rows]
