# Supplementary material for: Identification of prognostic signature in cancer based on DNA methylation interaction network
Source: BMC Med Genomics. 2017 Dec 21;10(Suppl 4):63. doi: 10.1186/s12920-017-0307-9 (PMC5763425; doi:10.1186/s12920-017-0307-9)
Supplement: Supplementary file 4 — The DNA methylation interaction network of glioblastoma multiforme. This table describes all the DNA methylation interaction pairs in the network. (XLSX 12818 kb) [file 12920_2017_307_MOESM4_ESM.xlsx]

## Sheet: Sheet1
Table S3. The DNA Methylation interaction network of glioblastoma multiforme
DNA methylation site A	DNA methylation site B	correlation coefficient	p-value
cg00000292	cg01214209	0.672909	2.99293e-40
cg00000292	cg00556408	0.651467	5.11626e-37
cg00000292	cg17001430	0.646728	2.44615e-36
cg00000292	cg14027234	0.618734	1.47383e-32
cg00000292	cg25547939	0.618607	1.53005e-32
cg00000292	cg24192663	0.61761	2.05227e-32
cg00000292	cg27532722	0.616878	2.54454e-32
cg00000292	cg06615154	0.615963	3.32659e-32
cg00000292	cg11391732	0.614009	5.87963e-32
cg00000292	cg00298357	0.613572	6.67473e-32
cg00002426	cg18159180	0.748426	3.45321e-54
cg00002426	cg17939444	0.730103	2.24698e-50
cg00002426	cg08820801	0.729131	3.50845e-50
cg00002426	cg13823701	0.722053	8.49917e-49
cg00002426	cg27504991	0.719963	2.13806e-48
cg00002426	cg06425868	0.700898	6.65106e-45
cg00002426	cg14973995	0.696282	4.23827e-44
cg00002426	cg02329886	0.690686	3.81956e-43
cg00002426	cg20484352	0.690456	4.17709e-43
cg00002426	cg02586730	0.679465	2.70774e-41
cg00003994	cg12422683	0.706073	7.99014e-46
cg00003994	cg02883161	0.667906	1.79664e-39
cg00003994	cg15903421	0.667393	2.15507e-39
cg00003994	cg06193397	0.666316	3.153e-39
cg00003994	cg02238826	0.661144	1.91773e-38
cg00003994	cg13216057	0.660807	2.15475e-38
cg00003994	cg08274234	0.658485	4.78577e-38
cg00003994	cg03694261	0.657574	6.53157e-38
cg00003994	cg15746719	0.657048	7.81387e-38
cg00003994	cg19630689	0.654055	2.15138e-37
cg00005847	cg01152019	0.748465	3.38613e-54
cg00005847	cg18702197	0.695978	4.78264e-44
cg00005847	cg12127282	0.690867	3.56083e-43
cg00005847	cg14399060	0.676282	8.76127e-41
cg00005847	cg00767581	0.634097	1.38734e-34
cg00005847	cg03874199	0.627482	1.06776e-33
cg00005847	cg03918304	0.589128	5.92902e-29
cg00005847	cg23130254	0.578301	1.00184e-27
cg00005847	cg19325985	0.5737	3.22724e-27
cg00005847	cg25313204	0.53149	6.58509e-23
cg00007981	cg21000021	0.68868	8.29997e-43
cg00007981	cg19939627	0.676184	9.08249e-41
cg00007981	cg20696985	0.67437	1.76138e-40
cg00007981	cg07494248	0.67227	3.7693e-40
cg00007981	cg19082446	0.667023	2.45655e-39
cg00007981	cg00133909	0.664671	5.62118e-39
cg00007981	cg23230018	0.664098	6.87e-39
cg00007981	cg11928635	0.663811	7.59276e-39
cg00007981	cg11263584	0.663102	9.72224e-39
cg00007981	cg20451718	0.659946	2.89954e-38
cg00008493	cg10935064	0.683892	5.15641e-42
cg00008493	cg04382920	0.621666	6.17049e-33
cg00008493	cg26609691	0.61494	4.48434e-32
cg00008493	cg03533811	0.534158	3.6628e-23
cg00008493	cg05070690	0.532863	4.87165e-23
cg00008493	cg25828381	0.532805	4.93439e-23
cg00008493	cg23919867	0.523497	3.70059e-22
cg00008493	cg12491710	0.512778	3.49331e-21
cg00008493	cg21089667	0.509355	7.0366e-21
cg00008493	cg23839398	0.500501	4.15281e-20
cg00008713	cg05714479	0.538306	1.45633e-23
cg00008713	cg09537031	0.534414	3.46145e-23
cg00008713	cg16326979	0.506272	1.31345e-20
cg00008713	cg01743370	0.505998	1.38795e-20
cg00008713	cg23448096	0.505972	1.39509e-20
cg00008713	cg07879727	0.503677	2.20991e-20
cg00008713	cg14681055	0.498727	5.89054e-20
cg00008713	cg24183958	0.495418	1.12445e-19
cg00008713	cg11160820	0.493463	1.64237e-19
cg00008713	cg05876918	0.487211	5.42516e-19
cg00009407	cg13350481	0.957443	3.65568e-160
cg00009407	cg24904765	0.956601	6.07204e-159
cg00009407	cg08780378	0.956578	6.54224e-159
cg00009407	cg11572744	0.953137	3.61145e-154
cg00009407	cg26937148	0.952577	1.97374e-153
cg00009407	cg11539173	0.949884	5.28133e-150
cg00009407	cg13559495	0.949205	3.60666e-149
cg00009407	cg18217172	0.946702	3.44374e-146
cg00009407	cg19370515	0.946691	3.55227e-146
cg00009407	cg21304187	0.943301	2.31043e-142
cg00010193	cg12791465	0.550301	9.4028e-25
cg00010193	cg18572014	0.536189	2.33547e-23
cg00010193	cg21284731	0.536181	2.33946e-23
cg00010193	cg02655204	0.531939	5.96704e-23
cg00010193	cg04011402	0.517318	1.36296e-21
cg00010193	cg24928378	0.508598	8.20721e-21
cg00010193	cg15657668	0.506632	1.22135e-20
cg00010193	cg17348429	0.503581	2.25289e-20
cg00010193	cg03218019	0.501819	3.1989e-20
cg00010193	cg26131019	0.500354	4.27587e-20
cg00011459	cg21484964	0.708451	2.97118e-46
cg00011459	cg18099844	0.656575	9.17647e-38
cg00011459	cg17102807	0.64136	1.39256e-35
cg00011459	cg22805632	0.630499	4.23545e-34
cg00011459	cg27226618	0.626906	1.2727e-33
cg00011459	cg05869585	0.617556	2.08543e-32
cg00011459	cg00199549	0.606396	5.20536e-31
cg00011459	cg24408511	0.606138	5.59989e-31
cg00011459	cg10349665	0.600773	2.51117e-30
cg00011459	cg20162146	0.600001	3.10881e-30
cg00012199	cg09694403	0.813527	5.97264e-71
cg00012199	cg11991859	0.812336	1.37985e-70
cg00012199	cg07016325	0.806981	5.55575e-69
cg00012199	cg18383160	0.806108	1.00322e-68
cg00012199	cg21379309	0.802471	1.14157e-67
cg00012199	cg01938354	0.799039	1.08176e-66
cg00012199	cg07948245	0.797217	3.50706e-66
cg00012199	cg15078479	0.796477	5.63394e-66
cg00012199	cg12873941	0.790531	2.37304e-64
cg00012199	cg18383069	0.788571	7.92951e-64
cg00012386	cg06949789	0.830812	1.51865e-76
cg00012386	cg18579327	0.806352	8.50506e-69
cg00012386	cg09984370	0.778106	4.02969e-61
cg00012386	cg16228804	0.769082	6.65133e-59
cg00012386	cg09378691	0.768312	1.01704e-58
cg00012386	cg21369679	0.767829	1.32681e-58
cg00012386	cg11372696	0.7644	8.58819e-58
cg00012386	cg26586164	0.761786	3.49209e-57
cg00012386	cg04887278	0.759864	9.68547e-57
cg00012386	cg16978263	0.754358	1.70624e-55
cg00012792	cg05898356	0.863162	5.98876e-89
cg00012792	cg22068764	0.859105	3.16026e-87
cg00012792	cg02917972	0.855964	6.25754e-86
cg00012792	cg23681213	0.854291	2.98301e-85
cg00012792	cg01939479	0.852277	1.90566e-84
cg00012792	cg07050831	0.850767	7.51295e-84
cg00012792	cg17327630	0.849182	3.12302e-83
cg00012792	cg19522332	0.848914	3.96548e-83
cg00012792	cg04273556	0.846995	2.16898e-82
cg00012792	cg22469841	0.846	5.18914e-82
cg00013618	cg03140978	0.632424	2.33529e-34
cg00013618	cg20324165	0.620439	8.89305e-33
cg00013618	cg02658251	0.614562	5.00583e-32
cg00013618	cg15756091	0.6046	8.63385e-31
cg00013618	cg18374517	0.602165	1.70598e-30
cg00013618	cg14672680	0.599684	3.39353e-30
cg00013618	cg21706946	0.598663	4.49617e-30
cg00013618	cg10073042	0.579541	7.28576e-28
cg00013618	cg05800321	0.578155	1.03991e-27
cg00013618	cg21958034	0.576941	1.41851e-27
cg00014085	cg00547829	0.814447	3.11345e-71
cg00014085	cg02027010	0.803272	6.71122e-68
cg00014085	cg16793150	0.800086	5.4721e-67
cg00014085	cg06746171	0.799915	6.11765e-67
cg00014085	cg12674192	0.799266	9.33136e-67
cg00014085	cg00873037	0.793384	4.00427e-65
cg00014085	cg24115593	0.790225	2.86647e-64
cg00014085	cg11136251	0.788617	7.70556e-64
cg00014085	cg01846065	0.788521	8.17315e-64
cg00014085	cg21038964	0.788044	1.09424e-63
cg00015770	cg10114327	0.455709	1.56214e-16
cg00015770	cg19721889	0.453149	2.41352e-16
cg00015770	cg17398003	0.437681	3.09763e-15
cg00015770	cg25145670	0.424955	2.29891e-14
cg00015770	cg17886204	0.420433	4.59374e-14
cg00015770	cg11260848	0.414729	1.08382e-13
cg00015770	cg22680204	0.413199	1.36078e-13
cg00015770	cg15105703	0.410662	1.97938e-13
cg00015770	cg08089301	0.40853	2.70528e-13
cg00015770	cg16721845	0.405005	4.51336e-13
cg00016968	cg01420388	0.50866	8.10356e-21
cg00016968	cg01346718	0.497834	7.01856e-20
cg00016968	cg11761535	0.48907	3.81262e-19
cg00016968	cg18939260	0.488231	4.47199e-19
cg00016968	cg14831798	0.479874	2.13827e-18
cg00016968	cg20951444	0.479547	2.27104e-18
cg00016968	cg12564453	0.478357	2.82775e-18
cg00016968	cg12489960	0.472148	8.75013e-18
cg00016968	cg00819362	0.470149	1.25252e-17
cg00016968	cg18881269	0.470019	1.28219e-17
cg00019495	cg06771126	0.769468	5.36914e-59
cg00019495	cg04747322	0.68415	4.67866e-42
cg00019495	cg23674882	0.667477	2.0916e-39
cg00019495	cg14425294	0.666707	2.74692e-39
cg00019495	cg25511807	0.631056	3.5668e-34
cg00019495	cg19038540	0.629584	5.61263e-34
cg00019495	cg12971694	0.6236	3.4582e-33
cg00019495	cg17589341	0.619774	1.08348e-32
cg00019495	cg12279128	0.613626	6.57098e-32
cg00019495	cg00331237	0.60177	1.90426e-30
cg00020533	cg17386181	0.612681	8.63699e-32
cg00020533	cg01708964	0.54419	3.84997e-24
cg00020533	cg07944811	0.539918	1.01396e-23
cg00020533	cg19979773	0.538681	1.33889e-23
cg00020533	cg26478992	0.535894	2.49367e-23
cg00020533	cg14287742	0.53167	6.3303e-23
cg00020533	cg07512345	0.524209	3.1793e-22
cg00020533	cg11378052	0.518285	1.11349e-21
cg00020533	cg12510502	0.516685	1.55544e-21
cg00020533	cg17078393	0.513818	2.81916e-21
cg00021527	cg01439983	0.858879	3.92727e-87
cg00021527	cg12813922	0.857689	1.22514e-86
cg00021527	cg03942271	0.854658	2.12123e-85
cg00021527	cg21453677	0.852876	1.10064e-84
cg00021527	cg04712018	0.847168	1.86222e-82
cg00021527	cg01382363	0.846215	4.2981e-82
cg00021527	cg02511532	0.845598	7.36449e-82
cg00021527	cg06378357	0.843846	3.35438e-81
cg00021527	cg03740984	0.842155	1.42369e-80
cg00021527	cg21166555	0.840683	4.93821e-80
cg00022866	cg04945541	0.481383	1.61704e-18
cg00022866	cg15674432	0.478415	2.79752e-18
cg00022866	cg20801056	0.461692	5.57069e-17
cg00022866	cg22374142	0.455989	1.48921e-16
cg00022866	cg09786221	0.452415	2.73216e-16
cg00022866	cg19224278	0.452014	2.92346e-16
cg00022866	cg17860158	0.450106	4.02833e-16
cg00022866	cg26388152	0.446647	7.16818e-16
cg00022866	cg08301503	0.443321	1.23993e-15
cg00022866	cg15279364	0.442538	1.40933e-15
cg00024396	cg01892528	0.807119	5.05609e-69
cg00024396	cg09892203	0.795044	1.40381e-65
cg00024396	cg08494812	0.7843	1.05137e-62
cg00024396	cg11754676	0.768337	1.00289e-58
cg00024396	cg00792687	0.744162	2.84851e-53
cg00024396	cg08853659	0.721079	1.30786e-48
cg00024396	cg12484193	0.719676	2.42595e-48
cg00024396	cg24777762	0.687088	1.52956e-42
cg00024396	cg21364150	0.672382	3.62018e-40
cg00024396	cg07525445	0.660274	2.58915e-38
cg00024812	cg12085225	0.700939	6.54241e-45
cg00024812	cg10583632	0.694297	9.29679e-44
cg00024812	cg05677402	0.676641	7.68117e-41
cg00024812	cg13332925	0.675465	1.18133e-40
cg00024812	cg14489884	0.675371	1.2226e-40
cg00024812	cg20164720	0.673514	2.40349e-40
cg00024812	cg21060854	0.672212	3.84977e-40
cg00024812	cg09266433	0.670828	6.33388e-40
cg00024812	cg13412063	0.670798	6.40279e-40
cg00024812	cg23816572	0.670657	6.73518e-40
cg00025138	cg10294797	0.523467	3.7251e-22
cg00025138	cg15253672	0.476793	3.76621e-18
cg00025138	cg13958426	0.473328	7.07183e-18
cg00025138	cg04206644	0.471697	9.48971e-18
cg00025138	cg25537774	0.449663	4.33868e-16
cg00025138	cg04730731	0.435435	4.43916e-15
cg00025138	cg04084172	0.427867	1.46405e-14
cg00025138	cg10845200	0.427532	1.54248e-14
cg00025138	cg13365761	0.417991	6.64689e-14
cg00025138	cg14658362	0.406981	3.39031e-13
cg00025991	cg18621299	0.774877	2.57411e-60
cg00025991	cg04872689	0.765658	4.34394e-58
cg00025991	cg17127769	0.764804	6.90411e-58
cg00025991	cg24691453	0.758821	1.67762e-56
cg00025991	cg04301614	0.757615	3.15558e-56
cg00025991	cg02240622	0.753165	3.1458e-55
cg00025991	cg09076123	0.752392	4.66727e-55
cg00025991	cg14654385	0.749419	2.0997e-54
cg00025991	cg26206598	0.746471	9.13443e-54
cg00025991	cg09809672	0.746258	1.0149e-53
cg00027083	cg27096144	0.745941	1.18715e-53
cg00027083	cg03026462	0.726008	1.44951e-49
cg00027083	cg07017374	0.667051	2.43248e-39
cg00027083	cg04598121	0.666577	2.87545e-39
cg00027083	cg06493386	0.665185	4.69326e-39
cg00027083	cg15433631	0.665096	4.84211e-39
cg00027083	cg26252167	0.662965	1.02005e-38
cg00027083	cg19496782	0.658349	5.01295e-38
cg00027083	cg05839235	0.65715	7.54724e-38
cg00027083	cg18794577	0.655286	1.42019e-37
cg00029826	cg24857117	0.757977	2.61174e-56
cg00029826	cg06834261	0.750969	9.61338e-55
cg00029826	cg15350455	0.735222	2.08094e-51
cg00029826	cg14834436	0.723989	3.59023e-49
cg00029826	cg23690380	0.723651	4.17534e-49
cg00029826	cg14726525	0.722533	6.87064e-49
cg00029826	cg06740897	0.718043	4.95294e-48
cg00029826	cg22807823	0.71417	2.64009e-47
cg00029826	cg21494337	0.713021	4.31401e-47
cg00029826	cg12042396	0.710181	1.43742e-46
cg00029931	cg24139739	0.928948	1.80188e-128
cg00029931	cg26116400	0.928559	3.88881e-128
cg00029931	cg00618396	0.927908	1.40088e-127
cg00029931	cg16243644	0.9259	6.73764e-126
cg00029931	cg21046413	0.922529	3.54085e-123
cg00029931	cg25591670	0.922359	4.82389e-123
cg00029931	cg18923230	0.922172	6.76728e-123
cg00029931	cg14368286	0.922115	7.49535e-123
cg00029931	cg21030483	0.922022	8.86311e-123
cg00029931	cg18507125	0.921804	1.31323e-122
cg00030047	cg06377278	0.517701	1.2583e-21
cg00030047	cg15731815	0.51226	3.88607e-21
cg00030047	cg20179697	0.511754	4.31102e-21
cg00030047	cg11832722	0.504747	1.78418e-20
cg00030047	cg03597525	0.5045	1.87482e-20
cg00030047	cg00548268	0.502018	3.07518e-20
cg00030047	cg09952204	0.499885	4.69054e-20
cg00030047	cg23950724	0.497914	6.90978e-20
cg00030047	cg12680609	0.495086	1.19943e-19
cg00030047	cg15439862	0.48913	3.76906e-19
cg00031162	cg25547939	0.68118	1.42923e-41
cg00031162	cg07675682	0.649515	9.77822e-37
cg00031162	cg09793866	0.61577	3.52025e-32
cg00031162	cg17753124	0.615748	3.54301e-32
cg00031162	cg05140736	0.612106	1.0198e-31
cg00031162	cg15823100	0.611532	1.20326e-31
cg00031162	cg11170796	0.607226	4.11622e-31
cg00031162	cg19700658	0.605528	6.65119e-31
cg00031162	cg04459030	0.605371	6.95194e-31
cg00031162	cg12228229	0.605099	7.50397e-31
cg00032227	cg09671005	0.97122	1.30916e-184
cg00032227	cg11107205	0.970938	5.33084e-184
cg00032227	cg08738040	0.970908	6.20928e-184
cg00032227	cg19510999	0.970578	3.16528e-183
cg00032227	cg09255666	0.969446	7.33869e-181
cg00032227	cg17669700	0.969144	3.03311e-180
cg00032227	cg09384159	0.969137	3.12615e-180
cg00032227	cg25682559	0.968813	1.40986e-179
cg00032227	cg23109191	0.968659	2.86898e-179
cg00032227	cg24812297	0.968632	3.24628e-179
cg00033516	cg05040447	0.672344	3.67068e-40
cg00033516	cg03820909	0.668546	1.43159e-39
cg00033516	cg19723775	0.658811	4.28068e-38
cg00033516	cg14550101	0.657022	7.88337e-38
cg00033516	cg12152256	0.646388	2.73413e-36
cg00033516	cg20180148	0.639779	2.30866e-35
cg00033516	cg10313093	0.637683	4.49281e-35
cg00033516	cg22906389	0.633747	1.54732e-34
cg00033516	cg18581221	0.633033	1.93265e-34
cg00033516	cg06433995	0.63214	2.55e-34
cg00033773	cg13086467	0.767709	1.41664e-58
cg00033773	cg18149919	0.671613	4.7778e-40
cg00033773	cg00534856	0.660451	2.43621e-38
cg00033773	cg14178991	0.654179	2.06335e-37
cg00033773	cg08999895	0.643173	7.76892e-36
cg00033773	cg25307641	0.637187	5.2557e-35
cg00033773	cg07296772	0.624516	2.62455e-33
cg00033773	cg24192663	0.62284	4.34357e-33
cg00033773	cg03668539	0.618422	1.616e-32
cg00033773	cg24340657	0.613927	6.02152e-32
cg00034039	cg19233923	0.928261	7.00543e-128
cg00034039	cg17488985	0.927723	2.00826e-127
cg00034039	cg11368578	0.926955	8.91645e-127
cg00034039	cg25658178	0.926444	2.38471e-126
cg00034039	cg06611744	0.925963	5.98113e-126
cg00034039	cg24146183	0.92562	1.14733e-125
cg00034039	cg14191109	0.925222	2.43413e-125
cg00034039	cg09930410	0.924689	6.61698e-125
cg00034039	cg19510484	0.924364	1.21258e-124
cg00034039	cg01572266	0.924182	1.7011e-124
cg00035623	cg12241297	0.479485	2.2974e-18
cg00035623	cg04731091	0.46772	1.93118e-17
cg00035623	cg15591837	0.459646	7.94356e-17
cg00035623	cg04590978	0.458557	9.58649e-17
cg00035623	cg13445358	0.449504	4.45562e-16
cg00035623	cg16905311	0.449128	4.74458e-16
cg00035623	cg01568335	0.447927	5.79611e-16
cg00035623	cg11222041	0.443867	1.13364e-15
cg00035623	cg12737574	0.440104	2.09455e-15
cg00035623	cg16108132	0.439592	2.27578e-15
cg00037763	cg10560038	0.532374	5.42513e-23
cg00037763	cg18656170	0.524286	3.12714e-22
cg00037763	cg06353948	0.51263	3.60155e-21
cg00037763	cg20879768	0.500081	4.51249e-20
cg00037763	cg01753906	0.488795	4.01722e-19
cg00037763	cg01913908	0.48026	1.99109e-18
cg00037763	cg08632701	0.465665	2.77771e-17
cg00037763	cg06585893	0.463544	4.03206e-17
cg00037763	cg12044689	0.461747	5.5174e-17
cg00037763	cg02790471	0.458869	9.0837e-17
cg00037940	cg11795262	0.533452	4.27946e-23
cg00037940	cg08709276	0.523119	4.01131e-22
cg00037940	cg24340657	0.511731	4.33168e-21
cg00037940	cg19091641	0.510497	5.57586e-21
cg00037940	cg17264470	0.510148	5.98769e-21
cg00037940	cg14321743	0.505244	1.61505e-20
cg00037940	cg19714296	0.504544	1.85822e-20
cg00037940	cg26238727	0.498892	5.7026e-20
cg00037940	cg00601486	0.495969	1.01024e-19
cg00037940	cg10280342	0.494933	1.23568e-19
cg00040861	cg20147100	0.873243	1.76572e-93
cg00040861	cg17742874	0.870363	3.79948e-92
cg00040861	cg10633491	0.865243	7.45904e-90
cg00040861	cg03135598	0.860177	1.12157e-87
cg00040861	cg15170903	0.859475	2.21319e-87
cg00040861	cg13789523	0.859182	2.93506e-87
cg00040861	cg15693363	0.857471	1.5069e-86
cg00040861	cg26542130	0.85727	1.82443e-86
cg00040861	cg17592812	0.856011	5.9904e-86
cg00040861	cg08946989	0.855661	8.31516e-86
cg00040873	cg02626929	0.48058	1.87646e-18
cg00040873	cg16504798	0.469864	1.31819e-17
cg00040873	cg21468416	0.465762	2.73074e-17
cg00040873	cg11226328	0.464803	3.23269e-17
cg00040873	cg05664072	0.464138	3.63357e-17
cg00040873	cg00622552	0.462107	5.18201e-17
cg00040873	cg26968812	0.457973	1.05987e-16
cg00040873	cg23214764	0.457874	1.07815e-16
cg00040873	cg04452095	0.456558	1.35115e-16
cg00040873	cg26911787	0.452239	2.81444e-16
cg00041575	cg17627559	0.636301	6.94974e-35
cg00041575	cg14611112	0.600294	2.86711e-30
cg00041575	cg25623459	0.6	3.11036e-30
cg00041575	cg12499211	0.591546	3.10802e-29
cg00041575	cg20678353	0.583446	2.64875e-28
cg00041575	cg19005210	0.579581	7.21138e-28
cg00041575	cg25168545	0.571978	4.97745e-27
cg00041575	cg09682183	0.569748	8.68891e-27
cg00041575	cg24697031	0.565558	2.4472e-26
cg00041575	cg16097772	0.564911	2.86723e-26
cg00043004	cg16899442	0.614762	4.72397e-32
cg00043004	cg10163825	0.563144	4.41403e-26
cg00043004	cg24587268	0.544652	3.46418e-24
cg00043004	cg22374142	0.538564	1.3745e-23
cg00043004	cg07845392	0.534725	3.23115e-23
cg00043004	cg06872331	0.532391	5.40428e-23
cg00043004	cg07138512	0.532309	5.50229e-23
cg00043004	cg22424108	0.529806	9.50993e-23
cg00043004	cg22708914	0.528867	1.16623e-22
cg00043004	cg14479329	0.527712	1.49756e-22
cg00044245	cg08001895	0.418637	6.03016e-14
cg00044245	cg04232649	0.396226	1.57298e-12
cg00044245	cg04084172	0.385339	7.03619e-12
cg00044245	cg04017769	0.361662	1.51925e-10
cg00044245	cg09546332	0.347559	8.43414e-10
cg00044245	cg13309018	0.34726	8.73788e-10
cg00044245	cg10634217	0.333969	4.06631e-09
cg00044245	cg04757428	0.326997	8.85088e-09
cg00044245	cg10918202	0.324521	1.16122e-08
cg00044245	cg24892510	0.316771	2.67478e-08
cg00047050	cg03856786	0.539308	1.16317e-23
cg00047050	cg18372353	0.528216	1.34286e-22
cg00047050	cg23739036	0.516629	1.57363e-21
cg00047050	cg24719575	0.493989	1.48344e-19
cg00047050	cg20687462	0.469964	1.29479e-17
cg00047050	cg10897648	0.468543	1.66836e-17
cg00047050	cg13255096	0.468192	1.77578e-17
cg00047050	cg25854162	0.467479	2.01541e-17
cg00047050	cg17682309	0.462466	4.86822e-17
cg00047050	cg26542888	0.45424	2.00585e-16
cg00047469	cg07489134	0.786714	2.45786e-63
cg00047469	cg03560090	0.785777	4.33075e-63
cg00047469	cg12256080	0.782005	4.11621e-62
cg00047469	cg00197381	0.77914	2.2107e-61
cg00047469	cg26917625	0.775556	1.74678e-60
cg00047469	cg22524267	0.774578	3.05077e-60
cg00047469	cg19009921	0.774501	3.18754e-60
cg00047469	cg17159242	0.773667	5.11569e-60
cg00047469	cg23709121	0.773238	6.51988e-60
cg00047469	cg27394038	0.771806	1.45964e-59
cg00049986	cg03643709	0.778508	3.19181e-61
cg00049986	cg10237911	0.737583	6.81414e-52
cg00049986	cg21680178	0.698841	1.52452e-44
cg00049986	cg21226225	0.697893	2.23003e-44
cg00049986	cg17378989	0.696409	4.02904e-44
cg00049986	cg20831492	0.68512	3.23924e-42
cg00049986	cg19861697	0.684353	4.33265e-42
cg00049986	cg02917772	0.677276	6.0806e-41
cg00049986	cg13905388	0.663408	8.73925e-39
cg00049986	cg26606064	0.661807	1.52496e-38
cg00050312	cg01787047	0.717158	7.27974e-48
cg00050312	cg17587934	0.715795	1.31257e-47
cg00050312	cg13360404	0.709182	2.18727e-46
cg00050312	cg15927263	0.702559	3.38554e-45
cg00050312	cg14452789	0.702151	3.99767e-45
cg00050312	cg19524049	0.700969	6.46314e-45
cg00050312	cg06433995	0.69798	2.15297e-44
cg00050312	cg19723775	0.696981	3.2097e-44
cg00050312	cg21686900	0.693236	1.41112e-43
cg00050312	cg05401645	0.691149	3.19089e-43
cg00051979	cg08003150	0.831103	1.20788e-76
cg00051979	cg01154537	0.792584	6.61115e-65
cg00051979	cg23221122	0.787045	2.01042e-63
cg00051979	cg25198545	0.769434	5.47214e-59
cg00051979	cg11070941	0.765793	4.03677e-58
cg00051979	cg09068993	0.763881	1.13657e-57
cg00051979	cg18089852	0.741171	1.22094e-52
cg00051979	cg19506903	0.730836	1.60322e-50
cg00051979	cg02913364	0.721131	1.27819e-48
cg00051979	cg19100810	0.705153	1.16838e-45
cg00053292	cg20088535	0.794709	1.73514e-65
cg00053292	cg10473004	0.793214	4.45479e-65
cg00053292	cg06957329	0.791847	1.04759e-64
cg00053292	cg21039822	0.791749	1.1138e-64
cg00053292	cg24053619	0.79084	1.95908e-64
cg00053292	cg10403260	0.789074	5.82333e-64
cg00053292	cg18399321	0.787981	1.13741e-63
cg00053292	cg03109066	0.786807	2.32317e-63
cg00053292	cg22913584	0.782965	2.33016e-62
cg00053292	cg18895155	0.778926	2.50302e-61
cg00053647	cg17691309	0.503096	2.48144e-20
cg00053647	cg18380975	0.495557	1.09463e-19
cg00053647	cg15639045	0.488317	4.3996e-19
cg00053647	cg04682845	0.466128	2.55987e-17
cg00053647	cg21038229	0.462359	4.95937e-17
cg00053647	cg23337382	0.462268	5.0388e-17
cg00053647	cg24727182	0.459145	8.66118e-17
cg00053647	cg01311285	0.456531	1.35737e-16
cg00053647	cg16621987	0.452293	2.78899e-16
cg00053647	cg23761196	0.444377	1.04251e-15
cg00054706	cg22628840	0.854039	3.7689e-85
cg00054706	cg05098471	0.846992	2.17552e-82
cg00054706	cg17189058	0.845387	8.85049e-82
cg00054706	cg22187826	0.821757	1.54159e-73
cg00054706	cg24003542	0.821205	2.31996e-73
cg00054706	cg03055492	0.821008	2.68536e-73
cg00054706	cg20497627	0.820556	3.74714e-73
cg00054706	cg00214346	0.819985	5.70462e-73
cg00054706	cg27063607	0.819454	8.42161e-73
cg00054706	cg20655010	0.81927	9.63667e-73
cg00055233	cg03679581	0.962046	2.67562e-167
cg00055233	cg10705800	0.443687	1.16764e-15
cg00055233	cg16313343	0.436235	3.90608e-15
cg00055233	cg00563926	0.434452	5.19229e-15
cg00055233	cg02875297	0.433253	6.28188e-15
cg00055233	cg25375764	0.431185	8.70861e-15
cg00055233	cg20179697	0.427624	1.52049e-14
cg00055233	cg09816471	0.423434	2.9052e-14
cg00055233	cg06392241	0.42309	3.0625e-14
cg00055233	cg09547190	0.413227	1.35517e-13
cg00056767	cg09052983	0.766589	2.61683e-58
cg00056767	cg08348496	0.748969	2.63091e-54
cg00056767	cg00231140	0.747992	4.28769e-54
cg00056767	cg14837165	0.747762	4.80989e-54
cg00056767	cg23696834	0.744232	2.7522e-53
cg00056767	cg12229172	0.736034	1.41951e-51
cg00056767	cg08472583	0.73104	1.45942e-50
cg00056767	cg21942082	0.730706	1.70201e-50
cg00056767	cg14061619	0.729337	3.19221e-50
cg00056767	cg04660410	0.726964	9.40855e-50
cg00059225	cg14319409	0.824301	2.29458e-74
cg00059225	cg02332525	0.61088	1.45141e-31
cg00059225	cg15835825	0.562349	5.35455e-26
cg00059225	cg22719623	0.55782	1.59418e-25
cg00059225	cg03963198	0.554235	3.73592e-25
cg00059225	cg13384396	0.553572	4.36806e-25
cg00059225	cg05714219	0.551229	7.57104e-25
cg00059225	cg08303146	0.551199	7.62408e-25
cg00059225	cg24199834	0.547259	1.90346e-24
cg00059225	cg07271264	0.546975	2.03245e-24
cg00059424	cg13671831	0.86436	1.81292e-89
cg00059424	cg12376277	0.837087	9.80386e-79
cg00059424	cg12598364	0.817597	3.25402e-72
cg00059424	cg22874960	0.816748	6.0055e-72
cg00059424	cg23588893	0.816084	9.68169e-72
cg00059424	cg05518543	0.812705	1.06555e-70
cg00059424	cg05845357	0.812593	1.15274e-70
cg00059424	cg12958836	0.807815	3.14886e-69
cg00059424	cg11326640	0.806932	5.74311e-69
cg00059424	cg16070444	0.804875	2.30072e-68
cg00059740	cg22411068	0.88308	2.72667e-98
cg00059740	cg13218435	0.879009	3.00248e-96
cg00059740	cg15627502	0.669462	1.03273e-39
cg00059740	cg15556558	0.66897	1.23069e-39
cg00059740	cg06790275	0.657709	6.23905e-38
cg00059740	cg13765303	0.615816	3.47324e-32
cg00059740	cg00402366	0.612858	8.20791e-32
cg00059740	cg01199721	0.588266	7.45422e-29
cg00059740	cg10918927	0.587793	8.44915e-29
cg00059740	cg14785479	0.585462	1.56247e-28
cg00059930	cg21898046	0.628642	7.49302e-34
cg00059930	cg07359545	0.619899	1.04396e-32
cg00059930	cg16609957	0.605129	7.44205e-31
cg00059930	cg09748975	0.603931	1.04171e-30
cg00059930	cg13431205	0.601527	2.03715e-30
cg00059930	cg11600161	0.598467	4.74514e-30
cg00059930	cg20891301	0.597096	6.90963e-30
cg00059930	cg10307548	0.596492	8.14983e-30
cg00059930	cg00645579	0.594356	1.45705e-29
cg00059930	cg14654385	0.589511	5.35448e-29
cg00060762	cg02907300	0.7226	6.66875e-49
cg00060762	cg23495059	0.718468	4.11544e-48
cg00060762	cg20172280	0.713741	3.17181e-47
cg00060762	cg00950621	0.698198	1.97307e-44
cg00060762	cg00184893	0.695983	4.773e-44
cg00060762	cg07811750	0.687634	1.24064e-42
cg00060762	cg08722720	0.685937	2.37334e-42
cg00060762	cg00263723	0.685668	2.63002e-42
cg00060762	cg10488476	0.681816	1.12662e-41
cg00060762	cg26328002	0.662259	1.30361e-38
cg00060882	cg07238167	0.682246	9.58782e-42
cg00060882	cg00950621	0.463916	3.77735e-17
cg00060882	cg02907300	0.452865	2.53204e-16
cg00060882	cg07811750	0.450263	3.92382e-16
cg00060882	cg25559625	0.447734	5.98546e-16
cg00060882	cg06018072	0.446723	7.07882e-16
cg00060882	cg25523753	0.428599	1.30605e-14
cg00060882	cg16540768	0.428024	1.42863e-14
cg00060882	cg01990334	0.425858	1.99972e-14
cg00060882	cg14724364	0.425593	2.08348e-14
cg00061059	cg11609154	0.922975	1.57171e-123
cg00061059	cg12588476	0.90998	4.90329e-114
cg00061059	cg02639007	0.909773	6.75322e-114
cg00061059	cg11609344	0.907527	2.08833e-112
cg00061059	cg13744070	0.902667	2.62389e-109
cg00061059	cg04785227	0.900929	3.07354e-108
cg00061059	cg09370442	0.897912	1.98014e-106
cg00061059	cg02741744	0.896493	1.34282e-105
cg00061059	cg20918903	0.895615	4.33026e-105
cg00061059	cg24266542	0.895568	4.60842e-105
cg00061629	cg18546622	0.538644	1.34989e-23
cg00061629	cg04549333	0.487832	4.8228e-19
cg00061629	cg15522957	0.484924	8.34855e-19
cg00061629	cg19358442	0.484282	9.41663e-19
cg00061629	cg22855405	0.424273	2.55371e-14
cg00061629	cg23058901	0.407658	3.07224e-13
cg00061629	cg11540997	0.395416	1.76193e-12
cg00061629	cg10014293	0.391904	2.86979e-12
cg00061629	cg17740645	0.37012	5.21669e-11
cg00061629	cg09522147	0.363336	1.23252e-10
cg00062776	cg25314216	0.818639	1.52726e-72
cg00062776	cg16379513	0.771016	2.27091e-59
cg00062776	cg00520135	0.770517	2.99977e-59
cg00062776	cg20576510	0.755765	8.25616e-56
cg00062776	cg17229388	0.751953	5.8359e-55
cg00062776	cg22232859	0.744247	2.7329e-53
cg00062776	cg17827767	0.742869	5.35711e-53
cg00062776	cg08471713	0.740484	1.70068e-52
cg00062776	cg21168884	0.706998	5.44332e-46
cg00062776	cg20925955	0.702041	4.18189e-45
cg00063144	cg23674788	0.634554	1.20238e-34
cg00063144	cg21230133	0.608399	2.94932e-31
cg00063144	cg18370227	0.598756	4.3826e-30
cg00063144	cg15187606	0.568794	1.10113e-26
cg00063144	cg00756887	0.568094	1.30989e-26
cg00063144	cg11710560	0.565736	2.34245e-26
cg00063144	cg06378617	0.564628	3.07313e-26
cg00063144	cg14087150	0.55387	4.07168e-25
cg00063144	cg10705251	0.550348	9.30026e-25
cg00063144	cg27573888	0.547811	1.67581e-24
cg00065385	cg18389810	0.788872	6.59153e-64
cg00065385	cg04435377	0.597746	5.78396e-30
cg00065385	cg12360886	0.562415	5.26974e-26
cg00065385	cg26372557	0.553274	4.68642e-25
cg00065385	cg12791554	0.549274	1.19402e-24
cg00065385	cg20697204	0.538083	1.53073e-23
cg00065385	cg14898779	0.523412	3.76874e-22
cg00065385	cg22637834	0.516324	1.67706e-21
cg00065385	cg23641267	0.501857	3.17471e-20
cg00065385	cg04735237	0.501387	3.48505e-20
cg00065408	cg19009921	0.755226	1.09129e-55
cg00065408	cg05475028	0.73937	2.90507e-52
cg00065408	cg11044823	0.728076	5.67884e-50
cg00065408	cg12287813	0.722818	6.05129e-49
cg00065408	cg04712018	0.722165	8.08901e-49
cg00065408	cg27394038	0.721422	1.12406e-48
cg00065408	cg22017387	0.719347	2.80226e-48
cg00065408	cg19357918	0.718649	3.8027e-48
cg00065408	cg25132078	0.712177	6.17878e-47
cg00065408	cg10398950	0.710828	1.0941e-46
cg00066153	cg17938146	0.523469	3.72292e-22
cg00066153	cg25023829	0.515853	1.84947e-21
cg00066153	cg09837169	0.507646	9.95255e-21
cg00066153	cg17500329	0.477243	3.46887e-18
cg00066153	cg05193832	0.46489	3.18394e-17
cg00066153	cg21399079	0.441838	1.57992e-15
cg00066153	cg11851098	0.43382	5.74065e-15
cg00066153	cg24833277	0.41469	1.09028e-13
cg00066153	cg12089169	0.412512	1.50662e-13
cg00066153	cg14820573	0.411297	1.80283e-13
cg00066816	cg08069899	0.364073	1.12374e-10
cg00066816	cg01460479	0.355243	3.34938e-10
cg00066816	cg18412613	0.354856	3.51122e-10
cg00066816	cg00568128	0.351694	5.14692e-10
cg00066816	cg09114799	0.349016	7.09292e-10
cg00066816	cg06213287	0.347712	8.28247e-10
cg00066816	cg12437239	0.344822	1.16483e-09
cg00066816	cg11816577	0.344772	1.17172e-09
cg00066816	cg22632663	0.341655	1.68604e-09
cg00066816	cg06058319	0.340248	1.98453e-09
cg00067471	cg14093936	0.357416	2.56796e-10
cg00067471	cg05442902	0.35237	4.74482e-10
cg00067471	cg24847572	0.350216	6.14547e-10
cg00067471	cg17412560	0.334925	3.64925e-09
cg00067471	cg18660898	0.330238	6.18014e-09
cg00067471	cg19906550	0.32799	7.93198e-09
cg00067471	cg17001430	0.327502	8.3715e-09
cg00067471	cg23878206	0.325821	1.00722e-08
cg00067471	cg21019522	0.323216	1.33863e-08
cg00067471	cg09242541	0.322288	1.4804e-08
cg00069261	cg05467106	0.661378	1.76876e-38
cg00069261	cg13669465	0.641277	1.4303e-35
cg00069261	cg19532954	0.638474	3.49663e-35
cg00069261	cg02227605	0.63808	3.96225e-35
cg00069261	cg22956315	0.632176	2.52184e-34
cg00069261	cg21618713	0.631615	3.00029e-34
cg00069261	cg01301664	0.631301	3.30618e-34
cg00069261	cg14058998	0.630606	4.0984e-34
cg00069261	cg18360149	0.62868	7.40483e-34
cg00069261	cg01382363	0.627025	1.2274e-33
cg00071250	cg08634024	0.657104	7.66676e-38
cg00071250	cg22268164	0.644232	5.51483e-36
cg00071250	cg01469547	0.640664	1.74036e-35
cg00071250	cg02998425	0.638718	3.23658e-35
cg00071250	cg06007645	0.637583	4.63829e-35
cg00071250	cg03986640	0.629449	5.85001e-34
cg00071250	cg06074920	0.621487	6.51002e-33
cg00071250	cg02658214	0.620248	9.41246e-33
cg00071250	cg21230133	0.610397	1.66675e-31
cg00071250	cg11068096	0.608728	2.68588e-31
cg00071998	cg17122244	0.785697	4.54277e-63
cg00071998	cg27288777	0.774161	3.86773e-60
cg00071998	cg14758413	0.763706	1.2489e-57
cg00071998	cg11646757	0.762609	2.25004e-57
cg00071998	cg15170424	0.759984	9.08789e-57
cg00071998	cg07719737	0.758766	1.72673e-56
cg00071998	cg19055458	0.751631	6.87265e-55
cg00071998	cg24293567	0.750861	1.01513e-54
cg00071998	cg14663792	0.750654	1.12688e-54
cg00071998	cg05780616	0.749978	1.58475e-54
cg00072216	cg24318412	0.869549	8.92753e-92
cg00072216	cg02558133	0.868438	2.83921e-91
cg00072216	cg09399047	0.868427	2.87216e-91
cg00072216	cg22913584	0.866989	1.26281e-90
cg00072216	cg01677098	0.866248	2.69071e-90
cg00072216	cg03565782	0.862332	1.36285e-88
cg00072216	cg04197195	0.855824	7.13722e-86
cg00072216	cg22812892	0.853198	8.18791e-85
cg00072216	cg03920233	0.852393	1.71397e-84
cg00072216	cg09266433	0.852391	1.71711e-84
cg00075967	cg02077702	0.651729	4.68862e-37
cg00075967	cg17253459	0.600281	2.87734e-30
cg00075967	cg00407150	0.562461	5.2105e-26
cg00075967	cg20373326	0.56057	8.23517e-26
cg00075967	cg10835876	0.559449	1.07876e-25
cg00075967	cg17258195	0.554291	3.68684e-25
cg00075967	cg16379513	0.546101	2.48532e-24
cg00075967	cg17910564	0.545241	3.02692e-24
cg00075967	cg17827767	0.539162	1.20192e-23
cg00075967	cg11599505	0.518165	1.14182e-21
cg00076645	cg22432269	0.956793	3.21705e-159
cg00076645	cg25477928	0.841894	1.77552e-80
cg00076645	cg05072951	0.840142	7.77941e-80
cg00076645	cg13539030	0.794366	2.15601e-65
cg00076645	cg19219920	0.782117	3.85323e-62
cg00076645	cg14218343	0.779557	1.73343e-61
cg00076645	cg19918758	0.775171	2.17638e-60
cg00076645	cg23240961	0.724659	2.65984e-49
cg00076645	cg08434547	0.718061	4.91386e-48
cg00076645	cg21339926	0.711423	8.50733e-47
cg00077877	cg12435792	0.679166	3.02466e-41
cg00077877	cg27504991	0.644574	4.93673e-36
cg00077877	cg07484827	0.644334	5.33681e-36
cg00077877	cg18085435	0.642889	8.51605e-36
cg00077877	cg22960952	0.642742	8.92768e-36
cg00077877	cg07005767	0.642484	9.70157e-36
cg00077877	cg21232015	0.641292	1.42335e-35
cg00077877	cg21495715	0.633746	1.54796e-34
cg00077877	cg03104936	0.630469	4.27485e-34
cg00077877	cg17255302	0.62958	5.6194e-34
cg00078194	cg07172280	0.770049	3.89087e-59
cg00078194	cg18925548	0.756834	4.74017e-56
cg00078194	cg21279955	0.747109	6.65462e-54
cg00078194	cg27072387	0.734184	3.38589e-51
cg00078194	cg11316784	0.729786	2.59826e-50
cg00078194	cg15348640	0.7283	5.12712e-50
cg00078194	cg17927917	0.723418	4.63271e-49
cg00078194	cg07551659	0.720875	1.43117e-48
cg00078194	cg25945374	0.718842	3.49453e-48
cg00078194	cg15368822	0.709454	1.9514e-46
cg00078867	cg24643262	0.625383	2.01972e-33
cg00078867	cg18908499	0.582888	3.06376e-28
cg00078867	cg18091964	0.578675	9.10207e-28
cg00078867	cg04499381	0.567148	1.65463e-26
cg00078867	cg24674703	0.565526	2.46596e-26
cg00078867	cg10925082	0.558045	1.51059e-25
cg00078867	cg11976790	0.553711	4.22759e-25
cg00078867	cg19663795	0.552204	6.02538e-25
cg00078867	cg13739417	0.543805	4.20343e-24
cg00078867	cg08529529	0.542828	5.25005e-24
cg00079563	cg01724150	0.452163	2.85084e-16
cg00079563	cg01294702	0.450366	3.85658e-16
cg00079563	cg15948326	0.440547	1.94928e-15
cg00079563	cg15878317	0.440408	1.99369e-15
cg00079563	cg03437318	0.437227	3.33199e-15
cg00079563	cg18958531	0.433569	5.97489e-15
cg00079563	cg03561565	0.430554	9.6167e-15
cg00079563	cg20491707	0.429042	1.21891e-14
cg00079563	cg16640096	0.427273	1.60576e-14
cg00079563	cg22843446	0.426747	1.7423e-14
cg00080012	cg12743894	0.867106	1.11986e-90
cg00080012	cg05366401	0.864088	2.37939e-89
cg00080012	cg01373706	0.857348	1.69498e-86
cg00080012	cg02360616	0.857012	2.33058e-86
cg00080012	cg24570987	0.854516	2.42052e-85
cg00080012	cg03266904	0.853519	6.09457e-85
cg00080012	cg08524525	0.853461	6.42738e-85
cg00080012	cg21043754	0.853088	9.06201e-85
cg00080012	cg02569333	0.852614	1.39963e-84
cg00080012	cg05677402	0.851882	2.73287e-84
cg00081935	cg20785344	0.811738	2.09783e-70
cg00081935	cg08173535	0.803196	7.05794e-68
cg00081935	cg20247102	0.793611	3.47192e-65
cg00081935	cg14532644	0.791867	1.0345e-64
cg00081935	cg19075838	0.787144	1.89333e-63
cg00081935	cg25358938	0.786392	2.98573e-63
cg00081935	cg11676599	0.778154	3.91922e-61
cg00081935	cg03761560	0.772628	9.19898e-60
cg00081935	cg04464559	0.767293	1.77995e-58
cg00081935	cg03930474	0.765584	4.52305e-58
cg00081975	cg21269934	0.318216	2.29346e-08
cg00081975	cg00128654	0.317314	2.52491e-08
cg00081975	cg16222762	0.297404	1.94379e-07
cg00081975	cg08670517	0.297252	1.97319e-07
cg00081975	cg00864867	0.293676	2.80137e-07
cg00081975	cg23888423	0.290336	3.86968e-07
cg00081975	cg14046986	0.288039	4.82094e-07
cg00081975	cg08996748	0.283499	7.40178e-07
cg00081975	cg11326613	0.283168	7.63426e-07
cg00081975	cg13562911	0.282109	8.42667e-07
cg00083720	cg22913584	0.84612	4.66904e-82
cg00083720	cg13514050	0.843929	3.12316e-81
cg00083720	cg16007680	0.838333	3.5105e-79
cg00083720	cg14781919	0.836482	1.60868e-78
cg00083720	cg20009671	0.829099	5.80373e-76
cg00083720	cg05181565	0.826821	3.37286e-75
cg00083720	cg25937494	0.824388	2.14904e-74
cg00083720	cg14094063	0.824357	2.20037e-74
cg00083720	cg20380069	0.822715	7.5483e-74
cg00083720	cg02252907	0.820519	3.85201e-73
cg00083937	cg21129531	0.631513	3.09703e-34
cg00083937	cg12354377	0.630853	3.79709e-34
cg00083937	cg25182621	0.623695	3.36091e-33
cg00083937	cg25400358	0.617393	2.18775e-32
cg00083937	cg12813797	0.598359	4.88814e-30
cg00083937	cg25902889	0.595812	9.80994e-30
cg00083937	cg03169180	0.591461	3.17905e-29
cg00083937	cg03916421	0.589191	5.83124e-29
cg00083937	cg13271951	0.587471	9.20262e-29
cg00083937	cg03156547	0.579709	6.97807e-28
cg00084687	cg09121849	0.887594	1.20479e-100
cg00084687	cg03617367	0.886515	4.49769e-100
cg00084687	cg26233468	0.882177	7.85285e-98
cg00084687	cg20758803	0.881165	2.54322e-97
cg00084687	cg23239842	0.879241	2.30847e-96
cg00084687	cg00351011	0.878673	4.39387e-96
cg00084687	cg06952117	0.876429	5.41953e-95
cg00084687	cg07775501	0.876251	6.59745e-95
cg00084687	cg03369671	0.875408	1.67303e-94
cg00084687	cg17386433	0.87435	5.32067e-94
cg00089071	cg22110261	0.811021	3.45682e-70
cg00089071	cg00645922	0.802457	1.15199e-67
cg00089071	cg07897837	0.787326	1.69469e-63
cg00089071	cg25346972	0.786473	2.8435e-63
cg00089071	cg25132078	0.785709	4.51167e-63
cg00089071	cg06106793	0.784111	1.17726e-62
cg00089071	cg27089973	0.783481	1.71455e-62
cg00089071	cg01939597	0.781587	5.26888e-62
cg00089071	cg23828212	0.778396	3.40616e-61
cg00089071	cg26144265	0.776858	8.28396e-61
cg00090147	cg21073927	0.710314	1.35929e-46
cg00090147	cg26071978	0.549348	1.17349e-24
cg00090147	cg10089145	0.522267	4.80736e-22
cg00090147	cg19363546	0.515288	2.07967e-21
cg00090147	cg21513553	0.510583	5.47823e-21
cg00090147	cg14545899	0.497414	7.62076e-20
cg00090147	cg07237939	0.496309	9.45411e-20
cg00090147	cg09551147	0.482801	1.24211e-18
cg00090147	cg14409941	0.477269	3.45261e-18
cg00090147	cg25301180	0.474777	5.43866e-18
cg00091693	cg14087150	0.643234	7.61712e-36
cg00091693	cg02998425	0.643087	7.98908e-36
cg00091693	cg24457403	0.640026	2.13405e-35
cg00091693	cg13758677	0.634825	1.10477e-34
cg00091693	cg20526800	0.634014	1.42345e-34
cg00091693	cg15627025	0.633172	1.85075e-34
cg00091693	cg04901273	0.630961	3.67321e-34
cg00091693	cg00722300	0.629138	6.43591e-34
cg00091693	cg07256847	0.617471	2.13804e-32
cg00091693	cg22039846	0.616231	3.07582e-32
cg00093177	cg12530270	0.764559	7.87974e-58
cg00093177	cg19216044	0.762543	2.33048e-57
cg00093177	cg12497692	0.710443	1.28716e-46
cg00093177	cg20483763	0.701991	4.26697e-45
cg00093177	cg22185378	0.693563	1.24141e-43
cg00093177	cg16884539	0.688145	1.01974e-42
cg00093177	cg01673583	0.68244	8.91341e-42
cg00093177	cg16964535	0.679751	2.43469e-41
cg00093177	cg07512345	0.679048	3.16098e-41
cg00093177	cg20519035	0.67752	5.55927e-41
cg00094319	cg17055734	0.50124	3.58788e-20
cg00094319	cg23934633	0.49709	8.11768e-20
cg00094319	cg25058957	0.48615	6.62921e-19
cg00094319	cg04837071	0.485989	6.83337e-19
cg00094319	cg17642353	0.476707	3.8259e-18
cg00094319	cg18250832	0.475057	5.16924e-18
cg00094319	cg02855426	0.474983	5.23882e-18
cg00094319	cg24730207	0.474698	5.51679e-18
cg00094319	cg16480209	0.474015	6.24478e-18
cg00094319	cg26698580	0.469465	1.4156e-17
cg00094851	cg11054882	0.885973	8.66864e-100
cg00094851	cg11064797	0.861017	4.95334e-88
cg00094851	cg08617916	0.858581	5.22837e-87
cg00094851	cg23513504	0.854478	2.5088e-85
cg00094851	cg17805404	0.831772	7.11514e-77
cg00094851	cg08959992	0.827593	1.86388e-75
cg00094851	cg19574623	0.826944	3.06861e-75
cg00094851	cg11375079	0.820004	5.62595e-73
cg00094851	cg14729071	0.818191	2.11607e-72
cg00094851	cg15270851	0.818056	2.33378e-72
cg00095526	cg22152192	0.608918	2.54433e-31
cg00095526	cg19351638	0.504829	1.75519e-20
cg00095526	cg11286122	0.501853	3.1778e-20
cg00095526	cg09076584	0.500897	3.84035e-20
cg00095526	cg12845808	0.498269	6.44487e-20
cg00095526	cg18412984	0.496609	8.91824e-20
cg00095526	cg12044689	0.477178	3.5105e-18
cg00095526	cg06303238	0.472436	8.30768e-18
cg00095526	cg09172980	0.472306	8.50398e-18
cg00095526	cg12188416	0.470835	1.10771e-17
cg00095674	cg14633527	0.880672	4.49288e-97
cg00095674	cg13572545	0.846143	4.57699e-82
cg00095674	cg11220635	0.838905	2.1841e-79
cg00095674	cg14093368	0.836694	1.35222e-78
cg00095674	cg14817542	0.833466	1.84673e-77
cg00095674	cg26909431	0.830276	2.31324e-76
cg00095674	cg03430067	0.823797	3.3538e-74
cg00095674	cg16224854	0.821418	1.98156e-73
cg00095674	cg12897370	0.820607	3.61084e-73
cg00095674	cg10922163	0.817848	2.71411e-72
cg00096922	cg11997899	0.864462	1.63698e-89
cg00096922	cg13344740	0.632405	2.34872e-34
cg00096922	cg11815363	0.553624	4.31548e-25
cg00096922	cg16924616	0.51665	1.56684e-21
cg00096922	cg12087643	0.508064	9.14498e-21
cg00096922	cg03447931	0.493612	1.59581e-19
cg00096922	cg13591701	0.493508	1.62801e-19
cg00096922	cg25084525	0.483277	1.13658e-18
cg00096922	cg07903918	0.474451	5.77014e-18
cg00096922	cg04005707	0.47189	9.16602e-18
cg00097536	cg02946754	0.730403	1.95693e-50
cg00097536	cg17560327	0.665718	3.89197e-39
cg00097536	cg01765473	0.655441	1.34766e-37
cg00097536	cg27611665	0.648573	1.33471e-36
cg00097536	cg19534879	0.642115	1.09284e-35
cg00097536	cg17597195	0.637018	5.5452e-35
cg00097536	cg20770311	0.632603	2.20911e-34
cg00097536	cg18830459	0.631006	3.62172e-34
cg00097536	cg15818800	0.629195	6.32367e-34
cg00097536	cg27012203	0.626746	1.33589e-33
cg00098239	cg17895873	0.823246	5.07201e-74
cg00098239	cg10211877	0.802122	1.43812e-67
cg00098239	cg27403822	0.798747	1.30663e-66
cg00098239	cg08706258	0.797032	3.9479e-66
cg00098239	cg03961189	0.792874	5.5141e-65
cg00098239	cg24241455	0.791267	1.50317e-64
cg00098239	cg04741133	0.787874	1.21405e-63
cg00098239	cg26001336	0.78729	1.73235e-63
cg00098239	cg08063013	0.784323	1.03704e-62
cg00098239	cg03518503	0.782938	2.36902e-62
cg00099550	cg11503744	0.654825	1.65972e-37
cg00099550	cg11458642	0.583511	2.60445e-28
cg00099550	cg16969623	0.571298	5.90108e-27
cg00099550	cg22578204	0.558211	1.45158e-25
cg00099550	cg21937169	0.534407	3.46678e-23
cg00099550	cg13794888	0.520131	7.55395e-22
cg00099550	cg13313036	0.509852	6.35936e-21
cg00099550	cg09597465	0.499255	5.31012e-20
cg00099550	cg05249393	0.487791	4.86082e-19
cg00099550	cg00630249	0.486355	6.37801e-19
cg00101227	cg26750747	0.653648	2.46642e-37
cg00101227	cg03458191	0.633473	1.6854e-34
cg00101227	cg04979933	0.630407	4.35714e-34
cg00101227	cg15586352	0.618705	1.48651e-32
cg00101227	cg16101800	0.60556	6.59205e-31
cg00101227	cg21115990	0.604435	9.04319e-31
cg00101227	cg19580810	0.601492	2.05724e-30
cg00101227	cg08539991	0.599564	3.50804e-30
cg00101227	cg22039846	0.596888	7.31447e-30
cg00101227	cg15627025	0.59018	4.47908e-29
cg00103783	cg25786436	0.826357	4.81415e-75
cg00103783	cg17644867	0.823607	3.8709e-74
cg00103783	cg05334253	0.821607	1.72257e-73
cg00103783	cg27288777	0.818241	2.03928e-72
cg00103783	cg16091845	0.815975	1.0464e-71
cg00103783	cg11541187	0.804259	3.47516e-68
cg00103783	cg17850880	0.800434	4.35961e-67
cg00103783	cg16213976	0.798419	1.61637e-66
cg00103783	cg14572111	0.796048	7.40819e-66
cg00103783	cg22063056	0.791953	9.81052e-65
cg00105253	cg23092823	0.86046	8.52643e-88
cg00105253	cg10061117	0.851752	3.07584e-84
cg00105253	cg00940891	0.850753	7.61224e-84
cg00105253	cg15473868	0.842891	7.59936e-81
cg00105253	cg09529667	0.837577	6.55052e-79
cg00105253	cg03698393	0.834946	5.60882e-78
cg00105253	cg14672994	0.833221	2.24537e-77
cg00105253	cg17602451	0.828818	7.21884e-76
cg00105253	cg23591869	0.828662	8.14842e-76
cg00105253	cg04185037	0.828614	8.45823e-76
cg00105470	cg08393541	0.768428	9.53796e-59
cg00105470	cg09527021	0.76001	8.96283e-57
cg00105470	cg13281719	0.756197	6.60136e-56
cg00105470	cg20449833	0.748036	4.19504e-54
cg00105470	cg03807314	0.747889	4.51477e-54
cg00105470	cg02582608	0.742489	6.44621e-53
cg00105470	cg11100802	0.737072	8.68541e-52
cg00105470	cg22781236	0.736341	1.22785e-51
cg00105470	cg01261535	0.735508	1.81833e-51
cg00105470	cg15256539	0.735502	1.8234e-51
cg00107187	cg03734874	0.772689	8.88706e-60
cg00107187	cg24890043	0.495489	1.10921e-19
cg00107187	cg02699167	0.451087	3.41727e-16
cg00107187	cg09549827	0.450272	3.91774e-16
cg00107187	cg03447931	0.446249	7.65672e-16
cg00107187	cg12946225	0.437881	2.99938e-15
cg00107187	cg06954481	0.43067	9.4437e-15
cg00107187	cg02915837	0.430366	9.90486e-15
cg00107187	cg02536286	0.428899	1.24632e-14
cg00107187	cg01405761	0.427077	1.65553e-14
cg00107632	cg20326867	0.90907	1.9961e-113
cg00107632	cg23239842	0.908985	2.27563e-113
cg00107632	cg14462626	0.906556	8.96717e-112
cg00107632	cg08524525	0.904383	2.20699e-110
cg00107632	cg24356289	0.900197	8.55495e-108
cg00107632	cg10829134	0.899017	4.37646e-107
cg00107632	cg02068676	0.898224	1.2953e-106
cg00107632	cg05728656	0.898029	1.68847e-106
cg00107632	cg13446852	0.89802	1.7098e-106
cg00107632	cg21756353	0.897603	3.01199e-106
cg00108454	cg15586352	0.672604	3.34115e-40
cg00108454	cg03221619	0.638427	3.54997e-35
cg00108454	cg09434995	0.626836	1.29977e-33
cg00108454	cg06813842	0.625637	1.87025e-33
cg00108454	cg02601403	0.622897	4.27032e-33
cg00108454	cg04901273	0.617356	2.21198e-32
cg00108454	cg19987219	0.613265	7.29483e-32
cg00108454	cg23350580	0.612952	7.98669e-32
cg00108454	cg10137010	0.6091	2.41566e-31
cg00108454	cg11847949	0.607796	3.50113e-31
cg00109274	cg16290693	0.803553	5.56587e-68
cg00109274	cg17607973	0.799523	7.89534e-67
cg00109274	cg02770814	0.79878	1.27963e-66
cg00109274	cg21643860	0.79804	2.06484e-66
cg00109274	cg11275139	0.796732	4.78382e-66
cg00109274	cg16050957	0.796355	6.09072e-66
cg00109274	cg17409393	0.794167	2.44485e-65
cg00109274	cg19233923	0.794107	2.53848e-65
cg00109274	cg23970785	0.793455	3.8291e-65
cg00109274	cg08871016	0.79325	4.35479e-65
cg00112517	cg21033855	0.91676	8.52667e-119
cg00112517	cg04448487	0.913669	1.40869e-116
cg00112517	cg01281797	0.908116	8.57149e-113
cg00112517	cg25713185	0.908051	9.46216e-113
cg00112517	cg04223442	0.898948	4.80872e-107
cg00112517	cg24659201	0.896804	8.84909e-106
cg00112517	cg04215480	0.896307	1.72337e-105
cg00112517	cg13135180	0.895584	4.50998e-105
cg00112517	cg15824968	0.895352	6.13913e-105
cg00112517	cg02717570	0.895299	6.5843e-105
cg00113951	cg13951472	0.640612	1.76964e-35
cg00113951	cg13539030	0.634931	1.0687e-34
cg00113951	cg12854483	0.631243	3.36659e-34
cg00113951	cg12265604	0.61788	1.89577e-32
cg00113951	cg25477928	0.602762	1.44428e-30
cg00113951	cg04914105	0.591183	3.4249e-29
cg00113951	cg20097268	0.581552	4.33454e-28
cg00113951	cg19918758	0.581194	4.75571e-28
cg00113951	cg19219920	0.576626	1.5372e-27
cg00113951	cg25913233	0.5765	1.58712e-27
cg00115714	cg04251363	0.812571	1.17036e-70
cg00115714	cg18142353	0.806759	6.45854e-69
cg00115714	cg03532005	0.793196	4.50626e-65
cg00115714	cg16141690	0.79287	5.52878e-65
cg00115714	cg03627896	0.791706	1.14367e-64
cg00115714	cg00674922	0.79081	1.99572e-64
cg00115714	cg12572545	0.790069	3.15663e-64
cg00115714	cg01382363	0.785798	4.27532e-63
cg00115714	cg06444558	0.781695	4.94525e-62
cg00115714	cg14817848	0.781354	6.04546e-62
cg00116234	cg16758041	0.708803	2.56385e-46
cg00116234	cg27610250	0.696395	4.05201e-44
cg00116234	cg06987504	0.694297	9.29717e-44
cg00116234	cg04127303	0.690855	3.57698e-43
cg00116234	cg16222698	0.685445	2.86275e-42
cg00116234	cg06834261	0.681431	1.30116e-41
cg00116234	cg01902747	0.678566	3.77824e-41
cg00116234	cg06418184	0.677678	5.2441e-41
cg00116234	cg24857117	0.673511	2.40627e-40
cg00116234	cg00935430	0.672915	2.98595e-40
cg00116838	cg03213216	0.850426	1.02209e-83
cg00116838	cg26607785	0.468249	1.75778e-17
cg00116838	cg12741420	0.466985	2.2e-17
cg00116838	cg14415214	0.436177	3.94291e-15
cg00116838	cg21922574	0.418746	5.93156e-14
cg00116838	cg13818573	0.417549	7.10474e-14
cg00116838	cg08303146	0.411854	1.66052e-13
cg00116838	cg12089439	0.409937	2.20198e-13
cg00116838	cg12387247	0.404828	4.62986e-13
cg00116838	cg11815363	0.404438	4.89749e-13
cg00117172	cg26450866	0.521567	5.57733e-22
cg00117172	cg24975222	0.511714	4.34642e-21
cg00117172	cg27626299	0.506203	1.33172e-20
cg00117172	cg06377278	0.505379	1.57166e-20
cg00117172	cg03963198	0.502315	2.89867e-20
cg00117172	cg21513553	0.499097	5.47779e-20
cg00117172	cg07986525	0.499051	5.52773e-20
cg00117172	cg19496782	0.491162	2.55658e-19
cg00117172	cg00489401	0.489583	3.4576e-19
cg00117172	cg11438428	0.488733	4.06528e-19
cg00119079	cg25457331	0.524109	3.24786e-22
cg00119079	cg24968336	0.520141	7.53774e-22
cg00119079	cg23909343	0.515177	2.12802e-21
cg00119079	cg19674669	0.513198	3.20371e-21
cg00119079	cg12610070	0.510755	5.28944e-21
cg00119079	cg04033650	0.510527	5.54142e-21
cg00119079	cg08359956	0.505614	1.49924e-20
cg00119079	cg02244695	0.501896	3.15024e-20
cg00119079	cg20723355	0.501725	3.25904e-20
cg00119079	cg19192120	0.501024	3.7452e-20
cg00121158	cg05390437	0.82118	2.36407e-73
cg00121158	cg02060698	0.815532	1.43701e-71
cg00121158	cg01373706	0.813295	7.03362e-71
cg00121158	cg14700577	0.810093	6.58144e-70
cg00121158	cg24679082	0.805887	1.16448e-68
cg00121158	cg08946989	0.798873	1.2046e-66
cg00121158	cg07052087	0.798375	1.66269e-66
cg00121158	cg19693015	0.798312	1.73152e-66
cg00121158	cg19803671	0.797736	2.51179e-66
cg00121158	cg23643330	0.797301	3.32183e-66
cg00121640	cg13979182	0.880116	8.50911e-97
cg00121640	cg16584911	0.879256	2.26897e-96
cg00121640	cg03442064	0.877318	2.0144e-95
cg00121640	cg11698762	0.872604	3.50996e-93
cg00121640	cg19574623	0.87121	1.55268e-92
cg00121640	cg25802871	0.866764	1.59007e-90
cg00121640	cg23610841	0.865791	4.28273e-90
cg00121640	cg18412613	0.857629	1.29718e-86
cg00121640	cg08342270	0.857158	2.02916e-86
cg00121640	cg05287690	0.854122	3.49008e-85
cg00121904	cg02285477	0.780062	1.29098e-61
cg00121904	cg18884137	0.755214	1.09799e-55
cg00121904	cg12422683	0.748293	3.69106e-54
cg00121904	cg08472583	0.74738	5.81692e-54
cg00121904	cg26461637	0.744967	1.91876e-53
cg00121904	cg03460682	0.739579	2.62766e-52
cg00121904	cg21905630	0.738105	5.31676e-52
cg00121904	cg20083676	0.736926	9.31009e-52
cg00121904	cg11465971	0.736414	1.18585e-51
cg00121904	cg06940792	0.735977	1.45785e-51
cg00123035	cg03841029	0.884352	6.05536e-99
cg00123035	cg05518543	0.87748	1.68177e-95
cg00123035	cg21257635	0.869538	9.03638e-92
cg00123035	cg21950493	0.85672	3.07151e-86
cg00123035	cg22874960	0.855687	8.11469e-86
cg00123035	cg20629097	0.85167	3.31524e-84
cg00123035	cg08881067	0.851421	4.15758e-84
cg00123035	cg19703628	0.848953	3.83109e-83
cg00123035	cg26021476	0.848907	3.99163e-83
cg00123035	cg18282619	0.847	2.16009e-82
cg00126034	cg07879727	0.809921	7.41176e-70
cg00126034	cg08661227	0.794611	1.8463e-65
cg00126034	cg11879514	0.785867	4.10183e-63
cg00126034	cg22105582	0.740341	1.82186e-52
cg00126034	cg10377451	0.737286	7.84895e-52
cg00126034	cg05670408	0.726748	1.03778e-49
cg00126034	cg01717706	0.722021	8.62248e-49
cg00126034	cg19529363	0.721284	1.19505e-48
cg00126034	cg27072387	0.717383	6.60168e-48
cg00126034	cg05815906	0.706674	6.2284e-46
cg00126657	cg04431776	0.570342	7.49344e-27
cg00126657	cg23812886	0.562023	5.79492e-26
cg00126657	cg11435943	0.560879	7.64297e-26
cg00126657	cg03741352	0.553226	4.73947e-25
cg00126657	cg22262964	0.54922	1.20895e-24
cg00126657	cg04901273	0.546562	2.23485e-24
cg00126657	cg14269477	0.543173	4.85461e-24
cg00126657	cg06545504	0.540369	9.15998e-24
cg00126657	cg01204985	0.540021	9.90848e-24
cg00126657	cg02601403	0.536926	1.98203e-23
cg00126698	cg12731488	0.712644	5.06486e-47
cg00126698	cg19223616	0.639869	2.24392e-35
cg00126698	cg21501064	0.627428	1.08547e-33
cg00126698	cg16440909	0.625994	1.67864e-33
cg00126698	cg21232685	0.610212	1.75777e-31
cg00126698	cg05587158	0.594594	1.3659e-29
cg00126698	cg25531166	0.592258	2.56649e-29
cg00126698	cg15812957	0.590986	3.61077e-29
cg00126698	cg03959079	0.584186	2.18313e-28
cg00126698	cg18628674	0.580365	5.8923e-28
cg00128197	cg04241572	0.910595	1.88075e-114
cg00128197	cg11871549	0.874288	5.69334e-94
cg00128197	cg04533591	0.873973	8.01933e-94
cg00128197	cg11565248	0.871163	1.63233e-92
cg00128197	cg09176853	0.870734	2.56984e-92
cg00128197	cg14892037	0.869878	6.32924e-92
cg00128197	cg14520892	0.869717	7.4912e-92
cg00128197	cg23279136	0.869407	1.03619e-91
cg00128197	cg14260918	0.867904	4.933e-91
cg00128197	cg26150490	0.866431	2.23392e-90
cg00128560	cg23719367	0.603757	1.0937e-30
cg00128560	cg13550877	0.583073	2.91929e-28
cg00128560	cg25424525	0.582975	2.995e-28
cg00128560	cg13669740	0.582779	3.15132e-28
cg00128560	cg11769360	0.578686	9.07591e-28
cg00128560	cg18364088	0.574181	2.8586e-27
cg00128560	cg24512973	0.56773	1.43333e-26
cg00128560	cg16035531	0.560982	7.45522e-26
cg00128560	cg01789267	0.560929	7.55266e-26
cg00128560	cg03943509	0.558491	1.35758e-25
cg00128654	cg10918202	0.57982	6.78135e-28
cg00128654	cg07817783	0.46298	4.44974e-17
cg00128654	cg13296563	0.451915	2.97251e-16
cg00128654	cg18690395	0.424093	2.62549e-14
cg00128654	cg25167838	0.423336	2.94913e-14
cg00128654	cg08047907	0.416442	8.38974e-14
cg00128654	cg27258787	0.413687	1.26562e-13
cg00128654	cg24494556	0.411774	1.68019e-13
cg00128654	cg13724288	0.407117	3.32391e-13
cg00128654	cg13031432	0.397509	1.31361e-12
cg00128877	cg20880234	0.505558	1.51616e-20
cg00128877	cg21975377	0.490288	3.02248e-19
cg00128877	cg13975369	0.477411	3.3636e-18
cg00128877	cg12374431	0.477186	3.50524e-18
cg00128877	cg03192551	0.476988	3.63468e-18
cg00128877	cg12978308	0.474635	5.58034e-18
cg00128877	cg11054936	0.460846	6.45348e-17
cg00128877	cg00328227	0.459047	8.81021e-17
cg00128877	cg13614181	0.45888	9.06647e-17
cg00128877	cg01346152	0.458729	9.30599e-17
cg00129774	cg20785344	0.818152	2.1766e-72
cg00129774	cg16237595	0.792457	7.16135e-65
cg00129774	cg19017420	0.791579	1.23797e-64
cg00129774	cg22836370	0.791367	1.41251e-64
cg00129774	cg11431126	0.788298	9.36792e-64
cg00129774	cg16188038	0.788248	9.66076e-64
cg00129774	cg02947222	0.784359	1.01519e-62
cg00129774	cg10972353	0.783611	1.58716e-62
cg00129774	cg01261535	0.780351	1.08966e-61
cg00129774	cg17720231	0.775727	1.58494e-60
cg00131121	cg23088430	0.809419	1.04821e-69
cg00131121	cg21369679	0.805538	1.47386e-68
cg00131121	cg18579327	0.803884	4.46476e-68
cg00131121	cg15676084	0.796015	7.56692e-66
cg00131121	cg11821147	0.792627	6.43866e-65
cg00131121	cg05590567	0.792456	7.16183e-65
cg00131121	cg09930410	0.791383	1.39893e-64
cg00131121	cg11639397	0.789978	3.33809e-64
cg00131121	cg07740989	0.789944	3.40994e-64
cg00131121	cg01478450	0.789788	3.75371e-64
cg00131557	cg05482722	0.781447	5.72387e-62
cg00131557	cg17499294	0.764897	6.56586e-58
cg00131557	cg17751569	0.749105	2.458e-54
cg00131557	cg07054526	0.747276	6.12514e-54
cg00131557	cg17703554	0.724083	3.44169e-49
cg00131557	cg24167928	0.722507	6.9508e-49
cg00131557	cg25852715	0.718285	4.45673e-48
cg00131557	cg08452348	0.715696	1.37004e-47
cg00131557	cg13052755	0.705091	1.19875e-45
cg00131557	cg21070087	0.699206	1.3168e-44
cg00132141	cg13281868	0.57229	4.60255e-27
cg00132141	cg03952109	0.543871	4.1404e-24
cg00132141	cg21162961	0.524898	2.74375e-22
cg00132141	cg15344028	0.518278	1.11518e-21
cg00132141	cg21845297	0.512705	3.54578e-21
cg00132141	cg21596858	0.512425	3.75601e-21
cg00132141	cg01446692	0.511821	4.25253e-21
cg00132141	cg06131936	0.510095	6.05212e-21
cg00132141	cg04415689	0.506925	1.15138e-20
cg00132141	cg16035531	0.506636	1.22038e-20
cg00133909	cg09459188	0.900103	9.74147e-108
cg00133909	cg08223748	0.889951	6.46934e-102
cg00133909	cg04712018	0.888972	2.1963e-101
cg00133909	cg05923103	0.884956	2.94544e-99
cg00133909	cg08761447	0.884589	4.5623e-99
cg00133909	cg03482087	0.881785	1.2394e-97
cg00133909	cg26771217	0.880352	6.48879e-97
cg00133909	cg16940108	0.878129	8.11604e-96
cg00133909	cg05368942	0.877522	1.6044e-95
cg00133909	cg02491012	0.874114	6.87444e-94
cg00134539	cg12598198	0.592482	2.41659e-29
cg00134539	cg08245789	0.577574	1.20666e-27
cg00134539	cg20416179	0.572384	4.49506e-27
cg00134539	cg17204100	0.570583	7.05643e-27
cg00134539	cg01639256	0.563792	3.76916e-26
cg00134539	cg15423862	0.563647	3.90504e-26
cg00134539	cg22024657	0.562269	5.45899e-26
cg00134539	cg06748315	0.561372	6.78452e-26
cg00134539	cg08121954	0.559342	1.10684e-25
cg00134539	cg24697329	0.552617	5.46844e-25
cg00134787	cg14533138	0.641109	1.50933e-35
cg00134787	cg25545210	0.634979	1.05262e-34
cg00134787	cg03891191	0.623553	3.50732e-33
cg00134787	cg15983005	0.612202	9.91815e-32
cg00134787	cg22039846	0.606295	5.35612e-31
cg00134787	cg23350580	0.601754	1.91273e-30
cg00134787	cg15627025	0.600657	2.59302e-30
cg00134787	cg23815000	0.599094	3.993e-30
cg00134787	cg02601403	0.591634	3.03533e-29
cg00134787	cg04901273	0.590468	4.14818e-29
cg00135056	cg11226328	0.613573	6.673e-32
cg00135056	cg19280776	0.602194	1.69219e-30
cg00135056	cg26968812	0.588373	7.2469e-29
cg00135056	cg03608974	0.583231	2.80169e-28
cg00135056	cg00711916	0.580919	5.1061e-28
cg00135056	cg16465939	0.572826	4.02228e-27
cg00135056	cg22016649	0.569643	8.91832e-27
cg00135056	cg27060381	0.566691	1.85209e-26
cg00135056	cg26764244	0.563657	3.89571e-26
cg00135056	cg09025324	0.555807	2.57487e-25
cg00135393	cg19418958	0.657357	7.03449e-38
cg00135393	cg11884699	0.595317	1.12241e-29
cg00135393	cg22386311	0.587167	9.97156e-29
cg00135393	cg04968473	0.570178	7.80533e-27
cg00135393	cg23350580	0.563233	4.31902e-26
cg00135393	cg02579133	0.556426	2.22243e-25
cg00135393	cg02601403	0.550155	9.72842e-25
cg00135393	cg22282941	0.549597	1.10772e-24
cg00135393	cg17788013	0.546357	2.34318e-24
cg00135393	cg25388528	0.545529	2.83409e-24
cg00136105	cg09989883	0.915442	7.70171e-118
cg00136105	cg14002682	0.915202	1.14582e-117
cg00136105	cg26542130	0.915009	1.57568e-117
cg00136105	cg10069638	0.913604	1.56569e-116
cg00136105	cg19019972	0.91355	1.7086e-116
cg00136105	cg09351449	0.912373	1.13296e-115
cg00136105	cg00253200	0.912264	1.34966e-115
cg00136105	cg00214346	0.911634	3.66834e-115
cg00136105	cg04916311	0.91155	4.19401e-115
cg00136105	cg22580905	0.910758	1.45764e-114
cg00136405	cg11884699	0.597233	6.65663e-30
cg00136405	cg22951794	0.590723	3.87476e-29
cg00136405	cg06501790	0.585238	1.65749e-28
cg00136405	cg06501070	0.583472	2.63076e-28
cg00136405	cg25623640	0.581774	4.09232e-28
cg00136405	cg08886154	0.5801	6.30824e-28
cg00136405	cg01204985	0.579161	8.03323e-28
cg00136405	cg10883352	0.571856	5.13216e-27
cg00136405	cg16431978	0.567674	1.45315e-26
cg00136405	cg17001652	0.562428	5.25249e-26
cg00136477	cg15586352	0.630053	4.8583e-34
cg00136477	cg06501790	0.619419	1.20356e-32
cg00136477	cg24926042	0.601288	2.17692e-30
cg00136477	cg23580945	0.596718	7.66293e-30
cg00136477	cg09081544	0.593424	1.87466e-29
cg00136477	cg04879235	0.591365	3.26212e-29
cg00136477	cg13180098	0.591083	3.51819e-29
cg00136477	cg15303841	0.590729	3.86797e-29
cg00136477	cg23815000	0.589793	4.96654e-29
cg00136477	cg02601403	0.588158	7.67224e-29
cg00138126	cg06641366	0.676774	7.31335e-41
cg00138126	cg01214209	0.673398	2.5069e-40
cg00138126	cg17496921	0.654853	1.64419e-37
cg00138126	cg27238470	0.653421	2.66215e-37
cg00138126	cg14467840	0.65054	6.96412e-37
cg00138126	cg16899036	0.642	1.13371e-35
cg00138126	cg20951444	0.638746	3.20796e-35
cg00138126	cg09305224	0.635344	9.39042e-35
cg00138126	cg17237813	0.634164	1.35853e-34
cg00138126	cg06615154	0.633373	1.73847e-34
cg00141162	cg16983159	0.737494	7.10936e-52
cg00141162	cg02240622	0.712761	4.8195e-47
cg00141162	cg18621299	0.708093	3.44961e-46
cg00141162	cg08779777	0.703593	2.21869e-45
cg00141162	cg20748065	0.691694	2.58025e-43
cg00141162	cg04872689	0.68905	7.19508e-43
cg00141162	cg26206598	0.68719	1.47098e-42
cg00141162	cg20792833	0.687135	1.502e-42
cg00141162	cg23756272	0.678765	3.50984e-41
cg00141162	cg04956511	0.674483	1.69018e-40
cg00141550	cg19223616	0.681345	1.34348e-41
cg00141550	cg06350107	0.639635	2.41747e-35
cg00141550	cg04336572	0.629855	5.16483e-34
cg00141550	cg15082782	0.62543	1.99149e-33
cg00141550	cg21232685	0.594186	1.5255e-29
cg00141550	cg03161453	0.587687	8.69123e-29
cg00141550	cg13918808	0.583398	2.68241e-28
cg00141550	cg24443136	0.576489	1.5917e-27
cg00141550	cg16440909	0.575967	1.8175e-27
cg00141550	cg10906663	0.568187	1.28016e-26
cg00141845	cg27532722	0.411735	1.68993e-13
cg00141845	cg21494776	0.407741	3.03546e-13
cg00141845	cg00394658	0.399446	9.99356e-13
cg00141845	cg17644208	0.383774	8.68734e-12
cg00141845	cg18150721	0.375865	2.4787e-11
cg00141845	cg17491456	0.375482	2.60618e-11
cg00141845	cg10670077	0.374933	2.79946e-11
cg00141845	cg15846641	0.371988	4.10189e-11
cg00141845	cg20699736	0.369381	5.73459e-11
cg00141845	cg01161216	0.369139	5.91435e-11
cg00143376	cg00231140	0.560739	7.90553e-26
cg00143376	cg21905630	0.552787	5.25483e-25
cg00143376	cg20083730	0.549578	1.11245e-24
cg00143376	cg26096837	0.545286	2.99615e-24
cg00143376	cg06872331	0.544778	3.36565e-24
cg00143376	cg19965511	0.54477	3.3717e-24
cg00143376	cg18182399	0.542055	6.25739e-24
cg00143376	cg17084361	0.541283	7.45259e-24
cg00143376	cg23092823	0.539109	1.21642e-23
cg00143376	cg00273068	0.53843	1.4164e-23
cg00143998	cg14541950	0.515008	2.20405e-21
cg00143998	cg20520725	0.429819	1.07924e-14
cg00143998	cg14743462	0.415321	9.92293e-14
cg00143998	cg23751724	0.346013	1.01255e-09
cg00143998	cg18239753	0.341211	1.7751e-09
cg00143998	cg20858478	0.336117	3.18712e-09
cg00143998	cg24428042	0.326906	8.94003e-09
cg00143998	cg14415300	0.313149	3.91856e-08
cg00143998	cg21801378	0.309493	5.73192e-08
cg00143998	cg14991487	0.306651	7.67629e-08
cg00145118	cg23009046	0.693932	1.0734e-43
cg00145118	cg00651216	0.669311	1.09004e-39
cg00145118	cg23214764	0.658816	4.2738e-38
cg00145118	cg19853703	0.647457	1.92649e-36
cg00145118	cg09260441	0.645116	4.1394e-36
cg00145118	cg10061117	0.640516	1.82452e-35
cg00145118	cg20867633	0.638307	3.68689e-35
cg00145118	cg02032115	0.626759	1.33072e-33
cg00145118	cg24165760	0.626604	1.39484e-33
cg00145118	cg14370448	0.624526	2.61665e-33
cg00145348	cg12707233	0.981652	6.41025e-213
cg00145348	cg11653864	0.981251	1.47242e-211
cg00145348	cg08496601	0.979583	3.4524e-206
cg00145348	cg21142188	0.975125	9.16584e-194
cg00145348	cg20504202	0.974721	9.42224e-193
cg00145348	cg01241836	0.974025	4.78681e-191
cg00145348	cg02649608	0.974003	5.41685e-191
cg00145348	cg10401803	0.972728	5.48769e-188
cg00145348	cg20540913	0.972688	6.77876e-188
cg00145348	cg06489418	0.972638	8.84925e-188
cg00146096	cg23632840	0.708515	2.89231e-46
cg00146096	cg04529955	0.703524	2.28187e-45
cg00146096	cg21639968	0.696162	4.44465e-44
cg00146096	cg14255089	0.696	4.74076e-44
cg00146096	cg00426056	0.695242	6.40173e-44
cg00146096	cg13423076	0.694784	7.67341e-44
cg00146096	cg06497795	0.694019	1.03751e-43
cg00146096	cg24812297	0.693229	1.41517e-43
cg00146096	cg18346038	0.693178	1.44358e-43
cg00146096	cg04317940	0.692746	1.71055e-43
cg00149659	cg06590533	0.664851	5.2769e-39
cg00149659	cg02973263	0.561895	5.9773e-26
cg00149659	cg09458394	0.561864	6.02288e-26
cg00149659	cg18222235	0.553545	4.39663e-25
cg00149659	cg14059475	0.548379	1.46924e-24
cg00149659	cg22084336	0.539073	1.22609e-23
cg00149659	cg04198824	0.538059	1.53913e-23
cg00149659	cg26171231	0.535921	2.47858e-23
cg00149659	cg24107581	0.534747	3.21543e-23
cg00149659	cg08347423	0.53446	3.42649e-23
cg00149976	cg09826784	0.714101	2.7191e-47
cg00149976	cg06173079	0.713099	4.17356e-47
cg00149976	cg24576735	0.702012	4.23174e-45
cg00149976	cg10164686	0.672402	3.59457e-40
cg00149976	cg02391387	0.642864	8.58356e-36
cg00149976	cg21784498	0.641599	1.28985e-35
cg00149976	cg20371891	0.640547	1.80686e-35
cg00149976	cg02275989	0.639002	2.95694e-35
cg00149976	cg23705973	0.638499	3.46959e-35
cg00149976	cg12300353	0.635852	8.00574e-35
cg00151234	cg10560144	0.981656	6.18325e-213
cg00151234	cg02148711	0.967986	6.14463e-178
cg00151234	cg04533591	0.964103	8.86386e-171
cg00151234	cg08785133	0.963649	5.41036e-170
cg00151234	cg21142188	0.960876	2.09771e-165
cg00151234	cg15636587	0.96035	1.42762e-164
cg00151234	cg06363801	0.960109	3.40975e-164
cg00151234	cg05782975	0.959509	2.91104e-163
cg00151234	cg06822229	0.959182	9.21665e-163
cg00151234	cg04455999	0.958923	2.28621e-162
cg00151607	cg05953394	0.680712	1.70208e-41
cg00151607	cg11976048	0.677522	5.55561e-41
cg00151607	cg13426503	0.671778	4.5014e-40
cg00151607	cg15991288	0.669916	8.78256e-40
cg00151607	cg09938681	0.669816	9.1011e-40
cg00151607	cg01775414	0.669193	1.13687e-39
cg00151607	cg14127958	0.667938	1.7766e-39
cg00151607	cg23441167	0.667898	1.80158e-39
cg00151607	cg23838531	0.665582	4.08306e-39
cg00151607	cg20982583	0.664209	6.60704e-39
cg00152644	cg08555657	0.923656	4.50609e-124
cg00152644	cg25214366	0.693087	1.49621e-43
cg00152644	cg08634024	0.69148	2.80404e-43
cg00152644	cg05440289	0.681922	1.08273e-41
cg00152644	cg03741352	0.676175	9.11286e-41
cg00152644	cg05023540	0.666785	2.67206e-39
cg00152644	cg24546942	0.66512	4.8024e-39
cg00152644	cg14087150	0.649205	1.08333e-36
cg00152644	cg09542291	0.649167	1.09727e-36
cg00152644	cg11710560	0.641974	1.14335e-35
cg00155167	cg05275231	0.874251	5.92617e-94
cg00155167	cg15797414	0.863504	4.26538e-89
cg00155167	cg08573893	0.846724	2.751e-82
cg00155167	cg01041367	0.83185	6.68891e-77
cg00155167	cg12803724	0.830603	1.79043e-76
cg00155167	cg05059825	0.827537	1.94535e-75
cg00155167	cg20264731	0.826649	3.85e-75
cg00155167	cg07925687	0.825556	8.86788e-75
cg00155167	cg23619829	0.825103	1.25082e-74
cg00155167	cg26753137	0.823948	2.99413e-74
cg00155485	cg11999384	0.874874	3.00429e-94
cg00155485	cg14462626	0.870066	5.1963e-92
cg00155485	cg06780358	0.864151	2.23518e-89
cg00155485	cg03594044	0.863063	6.6089e-89
cg00155485	cg20506766	0.861028	4.90183e-88
cg00155485	cg12188482	0.860509	8.12568e-88
cg00155485	cg23360251	0.859372	2.44414e-87
cg00155485	cg19552482	0.858987	3.54017e-87
cg00155485	cg17701785	0.85871	4.62046e-87
cg00155485	cg23889021	0.858364	6.43675e-87
cg00155609	cg08242493	0.825033	1.31922e-74
cg00155609	cg15657607	0.795584	9.95988e-66
cg00155609	cg26406994	0.76099	5.33494e-57
cg00155609	cg21329628	0.744459	2.46216e-53
cg00155609	cg16290693	0.741694	9.48176e-53
cg00155609	cg26917625	0.741645	9.70839e-53
cg00155609	cg10391629	0.735762	1.61391e-51
cg00155609	cg03496289	0.726233	1.30967e-49
cg00155609	cg21453677	0.722645	6.53522e-49
cg00155609	cg01056155	0.721408	1.13103e-48
cg00156216	cg22889570	0.818408	1.80617e-72
cg00156216	cg26211698	0.789481	4.5364e-64
cg00156216	cg04856685	0.50801	9.24486e-21
cg00156216	cg05339472	0.463651	3.95705e-17
cg00156216	cg15321195	0.451577	3.14667e-16
cg00156216	cg21389013	0.450425	3.81894e-16
cg00156216	cg21039822	0.446111	7.83262e-16
cg00156216	cg11526405	0.443294	1.24544e-15
cg00156216	cg09478597	0.44205	1.52614e-15
cg00156216	cg19139277	0.440117	2.09001e-15
cg00156744	cg02437376	0.812157	1.56431e-70
cg00156744	cg17122244	0.80034	4.63601e-67
cg00156744	cg24502084	0.789329	4.98101e-64
cg00156744	cg17542835	0.781383	5.9432e-62
cg00156744	cg12813922	0.776321	1.12724e-60
cg00156744	cg16543294	0.765886	3.8369e-58
cg00156744	cg10797910	0.760419	7.21821e-57
cg00156744	cg18978324	0.758797	1.69832e-56
cg00156744	cg19001490	0.749598	1.91885e-54
cg00156744	cg12958836	0.7466	8.56887e-54
cg00158308	cg23037133	0.54333	4.68371e-24
cg00158308	cg08149333	0.472589	8.08074e-18
cg00158308	cg25657834	0.455553	1.60426e-16
cg00158308	cg02620769	0.445781	8.27259e-16
cg00158308	cg21087137	0.441934	1.55548e-15
cg00158308	cg24407308	0.441412	1.69344e-15
cg00158308	cg07684809	0.440484	1.96944e-15
cg00158308	cg14586939	0.435662	4.28107e-15
cg00158308	cg14407667	0.43064	9.48844e-15
cg00158308	cg12900467	0.425658	2.0624e-14
cg00160914	cg08762247	0.416071	8.86982e-14
cg00160914	cg12681402	0.410641	1.98548e-13
cg00160914	cg21478222	0.402417	6.54607e-13
cg00160914	cg25140571	0.399567	9.82355e-13
cg00160914	cg13045611	0.394837	1.9102e-12
cg00160914	cg19846927	0.392569	2.61762e-12
cg00160914	cg17572791	0.39125	3.14085e-12
cg00160914	cg21669679	0.389528	3.97938e-12
cg00160914	cg18888595	0.38885	4.36647e-12
cg00160914	cg09822001	0.387672	5.12773e-12
cg00162401	cg08270477	0.817869	2.67317e-72
cg00162401	cg26287783	0.791994	9.55804e-65
cg00162401	cg15802192	0.782722	2.69275e-62
cg00162401	cg20301340	0.781967	4.21012e-62
cg00162401	cg24758027	0.779319	1.99219e-61
cg00162401	cg01928902	0.778962	2.45179e-61
cg00162401	cg19538699	0.776113	1.27036e-60
cg00162401	cg04036714	0.774748	2.77073e-60
cg00162401	cg10459515	0.774363	3.44797e-60
cg00162401	cg05507894	0.771499	1.73328e-59
cg00162643	cg16758041	0.805139	1.92809e-68
cg00162643	cg07550278	0.799421	8.43865e-67
cg00162643	cg21787206	0.747371	5.84279e-54
cg00162643	cg20856436	0.727379	7.79524e-50
cg00162643	cg13216088	0.724491	2.8678e-49
cg00162643	cg12958836	0.724036	3.51589e-49
cg00162643	cg23456306	0.711982	6.71141e-47
cg00162643	cg11394644	0.707664	4.12711e-46
cg00162643	cg01272601	0.705817	8.88274e-46
cg00162643	cg03001647	0.695229	6.43403e-44
cg00164041	cg19233923	0.962891	1.0548e-168
cg00164041	cg24146183	0.958765	3.96684e-162
cg00164041	cg06611744	0.958623	6.49874e-162
cg00164041	cg26771217	0.955948	5.15645e-158
cg00164041	cg22176017	0.955049	9.30442e-157
cg00164041	cg20188282	0.952107	8.08547e-153
cg00164041	cg01639034	0.951199	1.18577e-151
cg00164041	cg01572266	0.950205	2.1131e-150
cg00164041	cg15729869	0.949252	3.16233e-149
cg00164041	cg05587474	0.949027	5.95083e-149
cg00164898	cg19184963	0.741015	1.31677e-52
cg00164898	cg00711916	0.724288	3.14036e-49
cg00164898	cg12902719	0.722735	6.27889e-49
cg00164898	cg16241714	0.70716	5.08885e-46
cg00164898	cg16891895	0.644794	4.59582e-36
cg00164898	cg17171485	0.643485	7.02489e-36
cg00164898	cg15307268	0.640911	1.60816e-35
cg00164898	cg00830393	0.637185	5.26005e-35
cg00164898	cg23706422	0.632035	2.63489e-34
cg00164898	cg19464016	0.62679	1.31834e-33
cg00165981	cg17319849	0.826062	6.02965e-75
cg00165981	cg03386140	0.820301	4.52082e-73
cg00165981	cg04916311	0.817226	4.25442e-72
cg00165981	cg22227058	0.816359	7.94282e-72
cg00165981	cg14297876	0.815965	1.05382e-71
cg00165981	cg15269294	0.815919	1.08945e-71
cg00165981	cg09425215	0.813978	4.34023e-71
cg00165981	cg20247102	0.81215	1.57237e-70
cg00165981	cg17522249	0.811979	1.77275e-70
cg00165981	cg25352650	0.81091	3.73428e-70
cg00167504	cg04036714	0.777285	6.47536e-61
cg00167504	cg25336579	0.769488	5.31011e-59
cg00167504	cg22627950	0.761154	4.88967e-57
cg00167504	cg05120715	0.748033	4.20073e-54
cg00167504	cg11237883	0.746798	7.76866e-54
cg00167504	cg19524049	0.746612	8.51903e-54
cg00167504	cg27114086	0.74605	1.1251e-53
cg00167504	cg22248011	0.736659	1.05642e-51
cg00167504	cg15054260	0.733576	4.4975e-51
cg00167504	cg25219047	0.726963	9.41376e-50
cg00168082	cg00707317	0.81118	3.09462e-70
cg00168082	cg15611923	0.802158	1.40419e-67
cg00168082	cg18043455	0.796979	4.08441e-66
cg00168082	cg02200132	0.783339	1.86615e-62
cg00168082	cg23858565	0.777604	5.3868e-61
cg00168082	cg04284814	0.773406	5.93036e-60
cg00168082	cg06132324	0.772416	1.03632e-59
cg00168082	cg22736107	0.764952	6.37107e-58
cg00168082	cg13940405	0.764523	8.03621e-58
cg00168082	cg24046110	0.764365	8.75009e-58
cg00168785	cg26806924	0.657093	7.69648e-38
cg00168785	cg23299127	0.624719	2.46831e-33
cg00168785	cg20651453	0.61911	1.3188e-32
cg00168785	cg03067226	0.606725	4.74389e-31
cg00168785	cg09961373	0.603773	1.08892e-30
cg00168785	cg07579404	0.591979	2.76692e-29
cg00168785	cg08810582	0.59101	3.58823e-29
cg00168785	cg19850406	0.585399	1.58857e-28
cg00168785	cg16094520	0.584941	1.79152e-28
cg00168785	cg26045220	0.58384	2.38976e-28
cg00168942	cg10494770	0.503914	2.10772e-20
cg00168942	cg27365426	0.499005	5.57711e-20
cg00168942	cg14654731	0.492553	1.95711e-19
cg00168942	cg19663795	0.490121	3.12019e-19
cg00168942	cg24641737	0.48671	5.96379e-19
cg00168942	cg08996413	0.486466	6.24538e-19
cg00168942	cg17607231	0.482943	1.20967e-18
cg00168942	cg13739417	0.482619	1.28487e-18
cg00168942	cg19005210	0.478909	2.55472e-18
cg00168942	cg25551168	0.475277	4.96648e-18
cg00169548	cg03916421	0.518067	1.16546e-21
cg00169548	cg25902889	0.493216	1.72243e-19
cg00169548	cg22396129	0.490073	3.14884e-19
cg00169548	cg08244028	0.482609	1.28726e-18
cg00169548	cg12354377	0.477576	3.26354e-18
cg00169548	cg23519022	0.47743	3.35203e-18
cg00169548	cg14088161	0.475831	4.48919e-18
cg00169548	cg06874144	0.47505	5.17545e-18
cg00169548	cg08527127	0.465515	2.85213e-17
cg00169548	cg13319175	0.465214	3.00721e-17
cg00171126	cg14108384	0.817501	3.48729e-72
cg00171126	cg20050012	0.807199	4.78857e-69
cg00171126	cg04718342	0.804328	3.31926e-68
cg00171126	cg14155482	0.79962	7.414e-67
cg00171126	cg17979628	0.790801	2.00755e-64
cg00171126	cg18753695	0.789001	6.09033e-64
cg00171126	cg11057497	0.788572	7.92218e-64
cg00171126	cg11157872	0.787905	1.19126e-63
cg00171126	cg12465398	0.787834	1.2438e-63
cg00171126	cg07695590	0.782108	3.87403e-62
cg00171161	cg08761447	0.837522	6.85228e-79
cg00171161	cg15427567	0.836065	2.26167e-78
cg00171161	cg09459188	0.835774	2.86607e-78
cg00171161	cg11334469	0.828313	1.06854e-75
cg00171161	cg17327630	0.821398	2.01189e-73
cg00171161	cg23179321	0.82128	2.195e-73
cg00171161	cg24568646	0.813425	6.41464e-71
cg00171161	cg06323427	0.812056	1.67979e-70
cg00171161	cg19510484	0.811722	2.1215e-70
cg00171161	cg25026754	0.810224	6.00936e-70
cg00174500	cg26050734	0.681906	1.08891e-41
cg00174500	cg07197059	0.654936	1.59874e-37
cg00174500	cg00987015	0.650533	6.98021e-37
cg00174500	cg13348944	0.648803	1.23702e-36
cg00174500	cg04629204	0.632974	1.9685e-34
cg00174500	cg25762706	0.629459	5.83202e-34
cg00174500	cg08578641	0.628286	8.35536e-34
cg00174500	cg05947740	0.62797	9.20042e-34
cg00174500	cg21488617	0.624899	2.33784e-33
cg00174500	cg19382714	0.621873	5.80173e-33
cg00174901	cg00083937	0.542664	5.44951e-24
cg00174901	cg25182621	0.515144	2.14307e-21
cg00174901	cg03916421	0.496857	8.49633e-20
cg00174901	cg26134665	0.482661	1.27495e-18
cg00174901	cg13552869	0.48214	1.40478e-18
cg00174901	cg25687894	0.469902	1.30914e-17
cg00174901	cg23651356	0.468174	1.78154e-17
cg00174901	cg14920846	0.464464	3.43155e-17
cg00174901	cg13565215	0.462652	4.71214e-17
cg00174901	cg01353448	0.459204	8.57348e-17
cg00176210	cg26427308	0.622881	4.29047e-33
cg00176210	cg07832674	0.619683	1.11299e-32
cg00176210	cg00221494	0.612999	7.87935e-32
cg00176210	cg27365426	0.605258	7.17581e-31
cg00176210	cg01623438	0.599696	3.38274e-30
cg00176210	cg16509569	0.597833	5.6465e-30
cg00176210	cg05596756	0.596284	8.62524e-30
cg00176210	cg16708281	0.595959	9.42538e-30
cg00176210	cg05338167	0.595188	1.16261e-29
cg00176210	cg10925082	0.590831	3.76423e-29
cg00176879	cg02059813	0.582798	3.1364e-28
cg00176879	cg27348440	0.573384	3.49495e-27
cg00176879	cg13271963	0.572757	4.09264e-27
cg00176879	cg01194444	0.557385	1.76866e-25
cg00176879	cg20707345	0.553618	4.32107e-25
cg00176879	cg15870225	0.545376	2.93516e-24
cg00176879	cg03704653	0.53625	2.30375e-23
cg00176879	cg21743830	0.529406	1.03736e-22
cg00176879	cg26698580	0.527009	1.74314e-22
cg00176879	cg10536625	0.522311	4.76303e-22
cg00177013	cg16236875	0.80892	1.47694e-69
cg00177013	cg23513504	0.808091	2.60661e-69
cg00177013	cg16584911	0.800992	3.02454e-67
cg00177013	cg03217102	0.800225	4.99761e-67
cg00177013	cg18805835	0.796454	5.7186e-66
cg00177013	cg05287690	0.795047	1.40033e-65
cg00177013	cg23610841	0.794197	2.39906e-65
cg00177013	cg03442064	0.793526	3.66223e-65
cg00177013	cg13282951	0.792953	5.24755e-65
cg00177013	cg25722142	0.792712	6.10133e-65
cg00177698	cg10154655	0.68288	7.55274e-42
cg00177698	cg12382902	0.618761	1.46197e-32
cg00177698	cg23134520	0.542359	5.84071e-24
cg00177698	cg25841091	0.522835	4.26084e-22
cg00177698	cg26044825	0.512445	3.74076e-21
cg00177698	cg12150066	0.508595	8.21117e-21
cg00177698	cg26533949	0.501843	3.18378e-20
cg00177698	cg08801329	0.489583	3.45772e-19
cg00177698	cg12266024	0.470719	1.13111e-17
cg00177698	cg23948756	0.465265	2.98034e-17
cg00177923	cg00464269	0.835298	4.21604e-78
cg00177923	cg24077317	0.833421	1.91324e-77
cg00177923	cg03565782	0.829845	3.24333e-76
cg00177923	cg02558133	0.829032	6.1139e-76
cg00177923	cg06952117	0.827603	1.84893e-75
cg00177923	cg04197195	0.827386	2.18524e-75
cg00177923	cg25013852	0.825593	8.62202e-75
cg00177923	cg09399047	0.824369	2.1791e-74
cg00177923	cg01352882	0.82436	2.1953e-74
cg00177923	cg00072216	0.82356	4.00836e-74
cg00179446	cg20371650	0.82547	9.4623e-75
cg00179446	cg27198071	0.824342	2.22452e-74
cg00179446	cg17206029	0.816399	7.72149e-72
cg00179446	cg04283377	0.811329	2.79016e-70
cg00179446	cg14743649	0.806898	5.87649e-69
cg00179446	cg19421044	0.805996	1.082e-68
cg00179446	cg14260918	0.805252	1.78588e-68
cg00179446	cg23280339	0.804952	2.18537e-68
cg00179446	cg12219915	0.802573	1.06683e-67
cg00179446	cg10318351	0.800793	3.44749e-67
cg00180012	cg18113787	0.770423	3.1608e-59
cg00180012	cg27339143	0.767626	1.48313e-58
cg00180012	cg07777378	0.767575	1.52499e-58
cg00180012	cg00821764	0.767293	1.7797e-58
cg00180012	cg24758027	0.761904	3.27901e-57
cg00180012	cg08270477	0.758263	2.24792e-56
cg00180012	cg06330324	0.750578	1.17105e-54
cg00180012	cg07965714	0.746594	8.59278e-54
cg00180012	cg17568035	0.746336	9.76671e-54
cg00180012	cg09299307	0.742777	5.60372e-53
cg00180631	cg27278294	0.765368	5.08612e-58
cg00180631	cg07911663	0.591167	3.43995e-29
cg00180631	cg05906362	0.552845	5.18366e-25
cg00180631	cg25270201	0.525969	2.18025e-22
cg00180631	cg20816612	0.523109	4.02009e-22
cg00180631	cg19138960	0.52166	5.46807e-22
cg00180631	cg15241084	0.516707	1.54845e-21
cg00180631	cg07874284	0.511549	4.49612e-21
cg00180631	cg18503052	0.509566	6.74065e-21
cg00180631	cg27198071	0.506222	1.32664e-20
cg00182461	cg15994781	0.736005	1.43858e-51
cg00182461	cg15470750	0.720267	1.87113e-48
cg00182461	cg24693909	0.707039	5.3515e-46
cg00182461	cg06394897	0.703919	1.94081e-45
cg00182461	cg12576700	0.700228	8.72144e-45
cg00182461	cg04380669	0.699368	1.23363e-44
cg00182461	cg02276793	0.695823	5.08533e-44
cg00182461	cg17741291	0.695428	5.94858e-44
cg00182461	cg17043155	0.691859	2.41913e-43
cg00182461	cg01160766	0.69022	4.57735e-43
cg00183782	cg16625901	0.742493	6.43319e-53
cg00183782	cg18887228	0.720635	1.59072e-48
cg00183782	cg01416012	0.703269	2.53277e-45
cg00183782	cg13580728	0.695079	6.82712e-44
cg00183782	cg25307081	0.693045	1.52122e-43
cg00183782	cg05592434	0.669602	9.82579e-40
cg00183782	cg13328485	0.666835	2.62519e-39
cg00183782	cg27143049	0.661816	1.52022e-38
cg00183782	cg10145725	0.657583	6.51357e-38
cg00183782	cg22568695	0.651945	4.36233e-37
cg00183916	cg17639046	0.442741	1.36334e-15
cg00183916	cg26091679	0.262636	4.82433e-06
cg00183916	cg24236559	0.256301	8.26856e-06
cg00183916	cg10947146	0.254509	9.60496e-06
cg00183916	cg25524350	0.251006	1.2834e-05
cg00183916	cg07115304	0.248895	1.52518e-05
cg00183916	cg27059238	0.243848	2.29015e-05
cg00183916	cg24929737	0.239324	3.27304e-05
cg00183916	cg09736162	0.237143	3.87839e-05
cg00183916	cg17133183	0.236539	4.06358e-05
cg00184884	cg11100802	0.838775	2.43366e-79
cg00184884	cg24823993	0.833102	2.46922e-77
cg00184884	cg07549630	0.823937	3.01817e-74
cg00184884	cg25910443	0.814245	3.59149e-71
cg00184884	cg21712678	0.813936	4.47188e-71
cg00184884	cg01483882	0.812597	1.1491e-70
cg00184884	cg12425673	0.810566	4.74206e-70
cg00184884	cg11993300	0.806921	5.78479e-69
cg00184884	cg12291552	0.800951	3.10816e-67
cg00184884	cg23190203	0.799785	6.65927e-67
cg00184893	cg07811750	0.90909	1.93648e-113
cg00184893	cg06422910	0.899067	4.08177e-107
cg00184893	cg01693108	0.874541	4.31981e-94
cg00184893	cg25559625	0.86027	1.02512e-87
cg00184893	cg18878034	0.835933	2.51805e-78
cg00184893	cg15832436	0.828323	1.06027e-75
cg00184893	cg01990334	0.824593	1.83993e-74
cg00184893	cg04434339	0.817886	2.63861e-72
cg00184893	cg16950012	0.813987	4.3137e-71
cg00184893	cg17096191	0.812002	1.74363e-70
cg00185839	cg19816938	0.70749	4.43611e-46
cg00185839	cg19630506	0.680395	1.91597e-41
cg00185839	cg03977782	0.671057	5.83517e-40
cg00185839	cg21211608	0.669054	1.19458e-39
cg00185839	cg05927159	0.659391	3.50849e-38
cg00185839	cg17371067	0.658148	5.37063e-38
cg00185839	cg15834294	0.654738	1.70907e-37
cg00185839	cg15185804	0.652182	4.03106e-37
cg00185839	cg21510697	0.65194	4.3695e-37
cg00185839	cg10035922	0.643456	7.09114e-36
cg00186141	cg04765929	0.800504	4.16467e-67
cg00186141	cg13846555	0.797021	3.97693e-66
cg00186141	cg19781053	0.793705	3.27192e-65
cg00186141	cg23159296	0.792772	5.87763e-65
cg00186141	cg07190485	0.790092	3.11297e-64
cg00186141	cg25492727	0.786669	2.52486e-63
cg00186141	cg27274728	0.777612	5.36256e-61
cg00186141	cg24391122	0.775055	2.32581e-60
cg00186141	cg00216758	0.748441	3.42701e-54
cg00186141	cg25920792	0.7468	7.75929e-54
cg00186701	cg15747595	0.548118	1.56068e-24
cg00186701	cg10705800	0.520877	6.45414e-22
cg00186701	cg09547190	0.514312	2.54598e-21
cg00186701	cg01344452	0.51364	2.92509e-21
cg00186701	cg00328227	0.504752	1.78225e-20
cg00186701	cg01813965	0.498701	5.92091e-20
cg00186701	cg01126560	0.493145	1.74639e-19
cg00186701	cg26952662	0.492497	1.97842e-19
cg00186701	cg20179697	0.492189	2.09918e-19
cg00186701	cg09088834	0.489095	3.79412e-19
cg00186954	cg05161795	0.5623	5.41865e-26
cg00186954	cg11698653	0.559467	1.07416e-25
cg00186954	cg25902889	0.546167	2.44741e-24
cg00186954	cg18230216	0.544923	3.2558e-24
cg00186954	cg01309153	0.540161	9.59961e-24
cg00186954	cg17001430	0.5387	1.33332e-23
cg00186954	cg12833011	0.53746	1.75946e-23
cg00186954	cg21084260	0.535547	2.69315e-23
cg00186954	cg19580810	0.531674	6.32462e-23
cg00186954	cg01517033	0.530667	7.88281e-23
cg00187380	cg19885761	0.378749	1.69683e-11
cg00187380	cg21300318	0.378129	1.84136e-11
cg00187380	cg15700739	0.368489	6.42622e-11
cg00187380	cg15970621	0.344945	1.14808e-09
cg00187380	cg23517548	0.334502	3.82855e-09
cg00187380	cg05380982	0.332764	4.6576e-09
cg00187380	cg20701850	0.323693	1.27093e-08
cg00187380	cg01206472	0.322408	1.46131e-08
cg00187380	cg23166362	0.318844	2.1447e-08
cg00187380	cg06165395	0.313449	3.79736e-08
cg00187686	cg20018806	0.627161	1.17767e-33
cg00187686	cg26866325	0.620736	8.14036e-33
cg00187686	cg18463686	0.610068	1.83145e-31
cg00187686	cg15552238	0.588858	6.37079e-29
cg00187686	cg15374234	0.58063	5.50256e-28
cg00187686	cg20017147	0.576402	1.62721e-27
cg00187686	cg10129493	0.574704	2.50449e-27
cg00187686	cg26135325	0.574433	2.6822e-27
cg00187686	cg26989103	0.569139	1.01087e-26
cg00187686	cg22984277	0.566975	1.72672e-26
cg00188348	cg26216632	0.74468	2.20904e-53
cg00188348	cg26986815	0.725488	1.83205e-49
cg00188348	cg05023540	0.702322	3.72936e-45
cg00188348	cg27070899	0.699774	1.0473e-44
cg00188348	cg12791465	0.697696	2.41208e-44
cg00188348	cg02655204	0.687313	1.40291e-42
cg00188348	cg10248727	0.663939	7.26239e-39
cg00188348	cg18572014	0.662628	1.14672e-38
cg00188348	cg14532417	0.656683	8.84798e-38
cg00188348	cg13758677	0.650745	6.50507e-37
cg00191052	cg20816612	0.671592	4.81257e-40
cg00191052	cg23698956	0.635482	8.99059e-35
cg00191052	cg04967538	0.617396	2.18602e-32
cg00191052	cg00862041	0.602161	1.70808e-30
cg00191052	cg11681617	0.60092	2.41095e-30
cg00191052	cg20878850	0.600136	2.99516e-30
cg00191052	cg21966410	0.590162	4.50069e-29
cg00191052	cg25932752	0.587958	8.08891e-29
cg00191052	cg19055639	0.587582	8.93584e-29
cg00191052	cg25893483	0.585998	1.35723e-28
cg00197381	cg24356797	0.8677	6.08297e-91
cg00197381	cg09478045	0.86655	1.97938e-90
cg00197381	cg21248774	0.865351	6.6877e-90
cg00197381	cg01998146	0.865348	6.70453e-90
cg00197381	cg25240333	0.865129	8.36559e-90
cg00197381	cg12126248	0.858504	5.62976e-87
cg00197381	cg21329628	0.858231	7.30705e-87
cg00197381	cg06496078	0.854073	3.6533e-85
cg00197381	cg12287813	0.853751	4.91856e-85
cg00197381	cg23526055	0.853696	5.17517e-85
cg00197641	cg03100196	0.912253	1.37331e-115
cg00197641	cg05797656	0.909182	1.68081e-113
cg00197641	cg00510787	0.906166	1.60386e-111
cg00197641	cg06290168	0.904784	1.22847e-110
cg00197641	cg03863549	0.904547	1.7373e-110
cg00197641	cg07031532	0.90289	1.90787e-109
cg00197641	cg23709121	0.901738	9.83803e-109
cg00197641	cg01466020	0.899888	1.3144e-107
cg00197641	cg01639034	0.897895	2.027e-106
cg00197641	cg16268429	0.895846	3.18712e-105
cg00199549	cg20162146	0.759592	1.11759e-56
cg00199549	cg00011459	0.606396	5.20536e-31
cg00199549	cg22805632	0.602407	1.59485e-30
cg00199549	cg12815916	0.577989	1.08515e-27
cg00199549	cg24730207	0.573028	3.82265e-27
cg00199549	cg04834572	0.55916	1.15629e-25
cg00199549	cg12967560	0.558098	1.49145e-25
cg00199549	cg01731341	0.557949	1.54575e-25
cg00199549	cg22568540	0.555088	3.05362e-25
cg00199549	cg21484964	0.549408	1.15737e-24
cg00200063	cg23070585	0.841319	2.88952e-80
cg00200063	cg00475955	0.841208	3.17304e-80
cg00200063	cg01150454	0.83494	5.63818e-78
cg00200063	cg15877314	0.834184	1.037e-77
cg00200063	cg21235838	0.830686	1.6769e-76
cg00200063	cg00770279	0.830133	2.58774e-76
cg00200063	cg16405575	0.829718	3.58231e-76
cg00200063	cg03742214	0.829549	4.08626e-76
cg00200063	cg04480914	0.827744	1.65804e-75
cg00200063	cg17718210	0.827562	1.90761e-75
cg00201234	cg00328227	0.537365	1.79701e-23
cg00201234	cg03192551	0.532604	5.15695e-23
cg00201234	cg10705800	0.522149	4.92972e-22
cg00201234	cg13614181	0.52035	7.21334e-22
cg00201234	cg02212836	0.518784	1.00284e-21
cg00201234	cg20880234	0.515821	1.86199e-21
cg00201234	cg00221494	0.514981	2.21646e-21
cg00201234	cg24964368	0.511436	4.60117e-21
cg00201234	cg06166767	0.507398	1.04645e-20
cg00201234	cg18940763	0.497599	7.34932e-20
cg00202702	cg20346726	0.525716	2.30223e-22
cg00202702	cg22874046	0.453537	2.26001e-16
cg00202702	cg01638735	0.42339	2.92464e-14
cg00202702	cg07917796	0.398956	1.071e-12
cg00202702	cg04796162	0.390221	3.61853e-12
cg00202702	cg13473383	0.388096	4.83994e-12
cg00202702	cg12052258	0.375617	2.56037e-11
cg00202702	cg04270835	0.372561	3.80949e-11
cg00202702	cg11298616	0.370485	4.97802e-11
cg00202702	cg16745616	0.365565	9.31301e-11
cg00202711	cg05772663	0.927492	3.15335e-127
cg00202711	cg26207503	0.335631	3.36825e-09
cg00202711	cg21907579	0.333765	4.16111e-09
cg00202711	cg05774801	0.324501	1.16383e-08
cg00202711	cg11414151	0.319117	2.0829e-08
cg00202711	cg11314292	0.31868	2.1826e-08
cg00202711	cg16232126	0.311701	4.55838e-08
cg00202711	cg12351433	0.309342	5.8217e-08
cg00202711	cg26780333	0.308402	6.41419e-08
cg00202711	cg03874199	0.30787	6.77482e-08
cg00206052	cg09888137	0.839632	1.19189e-79
cg00206052	cg06428195	0.835396	3.89509e-78
cg00206052	cg02312170	0.827388	2.1825e-75
cg00206052	cg23087130	0.821208	2.31621e-73
cg00206052	cg23392730	0.811123	3.2203e-70
cg00206052	cg20778294	0.808915	1.48202e-69
cg00206052	cg10367730	0.806297	8.82781e-69
cg00206052	cg15873633	0.803881	4.47381e-68
cg00206052	cg15111734	0.803074	7.65292e-68
cg00206052	cg01371258	0.802591	1.05442e-67
cg00207534	cg01195127	0.825264	1.10656e-74
cg00207534	cg08801329	0.816534	7.00576e-72
cg00207534	cg25860314	0.81595	1.06587e-71
cg00207534	cg19863003	0.813139	7.84725e-71
cg00207534	cg18633178	0.808708	1.70861e-69
cg00207534	cg18905952	0.808009	2.75715e-69
cg00207534	cg03289369	0.80641	8.17959e-69
cg00207534	cg20247102	0.80483	2.37179e-68
cg00207534	cg25077654	0.804181	3.66283e-68
cg00207534	cg26904212	0.802583	1.0602e-67
cg00208830	cg14541311	0.717349	6.6999e-48
cg00208830	cg13259290	0.669525	1.00986e-39
cg00208830	cg03077492	0.664153	6.73763e-39
cg00208830	cg07944811	0.662536	1.1841e-38
cg00208830	cg15586352	0.659132	3.83436e-38
cg00208830	cg13694749	0.657846	5.95413e-38
cg00208830	cg12619162	0.657402	6.92664e-38
cg00208830	cg02196805	0.655727	1.22347e-37
cg00208830	cg21596858	0.654188	2.05716e-37
cg00208830	cg00534856	0.653845	2.30862e-37
cg00208967	cg00940891	0.752037	5.59234e-55
cg00208967	cg10061117	0.745333	1.60268e-53
cg00208967	cg14737977	0.740643	1.57549e-52
cg00208967	cg05360220	0.735843	1.5529e-51
cg00208967	cg17237063	0.73425	3.28252e-51
cg00208967	cg01632825	0.729227	3.35686e-50
cg00208967	cg18137704	0.727972	5.95257e-50
cg00208967	cg22774472	0.727447	7.55633e-50
[truncated: 247,812+ more rows]
