# Supplementary material for: Identification of prognostic signature in cancer based on DNA methylation interaction network
Source: BMC Med Genomics. 2017 Dec 21;10(Suppl 4):63. doi: 10.1186/s12920-017-0307-9 (PMC5763425; doi:10.1186/s12920-017-0307-9)
Supplement: Supplementary file 5 — Hubs in the network of ovarian cancer. (XLSX 54 kb) [file 12920_2017_307_MOESM5_ESM.xlsx]

## Sheet: Sheet1
Table S4. Hubs in the network of ovarian cancer
Hubs	Degree
cg00000292	253
cg00002426	250
cg00003994	210
cg00005847	193
cg00007981	192
cg00008493	184
cg00008713	183
cg00009407	175
cg00010193	169
cg00011459	166
cg00012199	155
cg00012386	155
cg00012792	149
cg00013618	149
cg00014085	146
cg00015770	146
cg00016968	145
cg00019495	144
cg00020533	144
cg00021527	142
cg00022866	141
cg00024396	141
cg00024812	140
cg00025138	139
cg00025991	139
cg00027083	138
cg00029826	138
cg00029931	135
cg00030047	135
cg00031162	134
cg00032227	134
cg00033516	133
cg00033773	133
cg00034039	132
cg00035623	131
cg00037763	131
cg00037940	131
cg00040861	131
cg00040873	131
cg00041575	130
cg00043004	130
cg00044245	129
cg00047050	129
cg00047469	129
cg00049986	128
cg00050312	127
cg00051979	127
cg00053292	126
cg00053647	125
cg00054706	125
cg00055233	125
cg00056767	124
cg00059225	124
cg00059424	122
cg00059740	122
cg00059930	122
cg00060762	122
cg00060882	121
cg00061059	121
cg00061629	121
cg00062776	121
cg00063144	120
cg00065385	120
cg00065408	120
cg00066153	120
cg00066816	119
cg00067471	119
cg00069261	119
cg00071250	118
cg00071998	118
cg00072216	117
cg00075967	117
cg00076645	117
cg00077877	117
cg00078194	116
cg00078867	116
cg00079563	116
cg00080012	116
cg00081935	114
cg00081975	114
cg00083720	113
cg00083937	113
cg00084687	112
cg00089071	112
cg00090147	112
cg00091693	111
cg00093177	111
cg00094319	111
cg00094851	110
cg00095526	110
cg00095674	110
cg00096922	109
cg00097536	108
cg00098239	107
cg00099550	107
cg00101227	107
cg00103783	107
cg00105253	106
cg00105470	106
cg00107187	106
cg00107632	106
cg00108454	106
cg00109274	105
cg00112517	105
cg00113951	105
cg00115714	104
cg00116234	104
cg00116838	104
cg00117172	104
cg00119079	104
cg00121158	104
cg00121640	104
cg00121904	104
cg00123035	104
cg00126034	103
cg00126657	103
cg00126698	103
cg00128197	102
cg00128560	102
cg00128654	102
cg00128877	102
cg00129774	101
cg00131121	101
cg00131557	101
cg00132141	101
cg00133909	101
cg00134539	100
cg00134787	100
cg00135056	100
cg00135393	99
cg00136105	99
cg00136405	99
cg00136477	99
cg00138126	99
cg00141162	98
cg00141550	98
cg00141845	98
cg00143376	98
cg00143998	98
cg00145118	98
cg00145348	98
cg00146096	97
cg00149659	97
cg00149976	97
cg00151234	97
cg00151607	97
cg00152644	97
cg00155167	97
cg00155485	96
cg00155609	96
cg00156216	96
cg00156744	96
cg00158308	96
cg00160914	95
cg00162401	95
cg00162643	95
cg00164041	95
cg00164898	95
cg00165981	95
cg00167504	94
cg00168082	94
cg00168785	94
cg00168942	94
cg00169548	94
cg00171126	94
cg00171161	94
cg00174500	94
cg00174901	94
cg00176210	93
cg00176879	93
cg00177013	93
cg00177698	93
cg00177923	93
cg00179446	93
cg00180012	93
cg00180631	93
cg00182461	92
cg00183782	92
cg00183916	92
cg00184884	92
cg00184893	91
cg00185839	91
cg00186141	91
cg00186701	90
cg00186954	90
cg00187380	90
cg00187686	90
cg00188348	90
cg00191052	90
cg00197381	89
cg00197641	89
cg00199549	89
cg00200063	89
cg00201234	89
cg00202702	89
cg00202711	89
cg00206052	88
cg00207534	88
cg00208830	88
cg00208967	88
cg00209066	88
cg00209951	87
cg00210842	87
cg00211661	87
cg00212549	87
cg00213044	87
cg00213331	87
cg00214346	87
cg00214794	87
cg00214855	87
cg00215066	87
cg00216361	87
cg00216758	86
cg00217795	86
cg00221494	86
cg00223186	86
cg00223950	86
cg00224234	86
cg00224508	86
cg00226923	86
cg00228799	86
cg00229387	86
cg00230271	85
cg00230368	85
cg00230502	85
cg00230685	85
cg00231140	85
cg00231644	85
cg00231920	85
cg00233307	85
cg00234616	85
cg00236832	84
cg00237010	84
cg00239071	84
cg00239685	84
cg00240312	84
cg00240432	84
cg00241355	84
cg00243313	84
cg00247489	84
cg00250430	84
cg00253200	84
cg00256074	84
cg00256166	83
cg00256281	83
cg00259755	83
cg00260778	83
cg00261552	83
cg00261781	83
cg00262415	83
cg00263723	83
cg00263760	83
cg00265415	83
cg00265490	82
cg00268009	82
cg00268338	82
cg00269115	82
cg00269932	82
cg00273068	82
cg00273124	82
cg00274399	82
cg00275232	82
cg00276797	82
cg00278366	82
cg00279797	82
cg00280814	82
cg00280894	82
cg00282347	82
cg00282683	82
cg00283535	81
cg00288562	81
cg00290028	81
cg00290506	81
cg00291877	81
cg00292662	81
cg00292971	81
cg00293409	81
cg00294382	81
cg00295206	81
cg00295325	80
cg00296685	80
cg00297584	80
cg00298357	80
cg00302793	80
cg00303548	80
cg00304278	80
cg00307685	80
cg00308133	79
cg00308665	79
cg00309056	79
cg00309204	79
cg00311768	79
cg00312919	79
cg00314943	79
cg00315936	79
cg00317680	79
cg00318573	79
cg00318865	79
cg00319761	79
cg00320243	79
cg00321065	79
cg00321478	78
cg00323915	78
cg00324733	78
cg00327185	78
cg00327483	78
cg00328227	78
cg00331237	78
cg00331433	78
cg00332153	78
cg00332745	78
cg00333226	78
cg00333528	78
cg00334507	78
cg00335286	78
cg00336605	78
cg00338702	78
cg00338893	78
cg00342530	78
cg00343092	77
cg00344358	77
cg00344372	77
cg00344709	77
cg00346145	77
cg00347729	77
cg00347904	77
cg00350296	77
cg00350478	77
cg00350702	77
cg00351011	77
cg00354258	77
cg00354572	77
cg00355802	76
cg00359325	76
cg00359973	76
cg00363813	76
cg00364344	76
cg00364814	76
cg00365193	76
cg00367281	75
cg00367438	75
cg00368022	75
cg00368415	75
cg00371195	75
cg00374717	75
cg00375964	75
cg00376639	75
cg00380464	75
cg00381076	74
cg00382515	74
cg00382991	74
cg00386408	74
cg00387170	74
cg00392257	74
cg00393585	74
cg00394658	74
cg00396163	74
cg00396894	74
cg00397740	74
cg00398048	74
cg00399483	74
cg00400028	74
cg00400263	74
cg00402366	73
cg00404599	73
cg00405070	73
cg00405568	73
cg00406844	73
cg00407150	73
cg00410419	73
cg00410898	73
cg00410921	72
cg00411097	72
cg00412772	72
cg00412805	72
cg00415164	72
cg00415494	72
cg00415978	72
cg00415993	72
cg00417297	72
cg00418150	72
cg00419564	72
cg00420568	72
cg00420715	72
cg00420929	72
cg00422913	72
cg00424946	72
cg00425710	72
cg00425792	72
cg00426056	72
cg00426498	72
cg00426963	71
cg00427635	71
cg00429618	71
cg00430287	71
cg00431050	71
cg00431549	71
cg00432979	71
cg00433406	71
cg00434413	71
cg00435408	71
cg00436282	71
cg00436301	71
cg00436603	71
cg00441382	71
cg00443307	71
cg00445824	71
cg00446235	71
cg00447208	71
cg00448720	71
cg00449941	70
cg00451635	70
cg00453193	70
cg00453258	70
cg00459975	70
cg00461841	70
cg00462311	70
cg00462994	70
cg00463202	70
cg00463577	70
cg00463848	70
cg00464269	70
cg00465284	70
cg00465846	70
cg00466249	70
cg00466544	69
cg00468146	69
cg00469635	69
cg00471562	69
cg00472814	69
cg00474004	69
cg00474209	69
cg00475955	69
cg00476577	69
cg00476580	69
cg00479269	69
cg00480115	69
cg00480209	69
cg00480356	69
cg00483154	69
cg00485296	69
cg00485380	69
cg00487159	69
cg00488300	68
cg00488364	68
cg00488718	68
cg00489401	68
cg00491404	68
cg00491839	68
cg00493400	68
cg00495415	68
cg00495442	68
cg00495491	68
cg00496170	68
cg00497084	68
cg00497251	68
cg00498305	68
cg00498604	68
cg00499599	68
cg00499822	68
cg00500400	68
cg00502442	68
cg00503458	68
cg00503840	68
cg00504595	68
cg00509616	68
cg00510787	68
cg00510956	68
cg00511475	67
cg00512279	67
cg00512374	67
cg00513220	67
cg00513467	67
cg00514407	67
cg00514895	67
cg00515905	67
cg00516481	67
cg00518911	67
cg00518989	67
cg00519208	67
cg00519627	67
cg00520135	67
cg00520708	67
cg00521434	67
cg00521598	67
cg00522034	67
cg00522316	67
cg00524288	66
cg00528052	66
cg00528967	66
cg00532335	66
cg00532890	66
cg00534274	66
cg00534856	66
cg00536175	66
cg00537910	66
cg00539322	66
cg00539716	66
cg00540544	66
cg00542846	66
cg00544557	66
cg00545573	66
cg00546491	66
cg00546897	66
cg00547018	66
cg00547789	66
cg00547829	66
cg00548060	66
cg00548268	66
cg00550617	66
cg00554250	66
cg00554682	66
cg00554702	66
cg00556408	66
cg00557354	65
cg00559473	65
cg00560119	65
cg00563229	65
cg00563845	65
cg00563926	65
cg00563932	65
cg00564163	65
cg00565075	65
cg00565688	65
cg00566759	65
cg00567479	65
cg00567749	65
cg00568128	65
cg00568792	65
cg00569620	65
cg00571634	65
cg00572797	65
cg00573606	65
cg00575744	65
cg00576250	65
cg00577167	65
cg00577464	65
cg00578575	65
cg00579393	64
cg00579402	64
cg00581156	64
cg00582372	64
cg00582628	64
cg00584022	64
cg00585790	64
cg00585846	64
cg00586909	64
cg00587613	64
cg00592315	64
cg00594118	64
cg00594952	64
cg00597076	64
cg00598858	64
cg00600110	64
cg00600684	64
cg00601486	64
cg00602891	64
cg00603172	64
cg00605270	64
cg00609097	64
cg00611397	64
cg00612467	63
cg00613255	63
cg00615377	63
cg00615915	63
cg00616129	63
cg00616369	63
cg00617305	63
cg00618396	63
cg00619207	63
cg00620223	63
cg00620629	63
cg00622552	63
cg00622677	63
cg00623593	63
cg00625425	63
cg00625653	63
cg00626119	63
cg00626466	63
cg00627233	63
cg00627286	63
cg00629217	63
cg00629585	63
cg00630164	63
cg00630249	63
cg00630583	63
cg00631230	63
cg00633969	62
cg00634577	62
cg00635481	62
cg00636639	62
cg00638514	62
cg00642303	62
cg00644033	62
cg00645224	62
cg00645579	62
cg00645922	62
cg00646140	62
cg00646492	62
cg00648153	62
cg00648883	62
cg00650762	62
cg00650876	62
cg00651216	62
cg00653387	62
cg00654814	62
cg00655307	62
cg00657095	62
cg00657582	62
cg00658007	62
cg00658626	62
cg00659129	62
cg00659953	62
cg00660989	62
cg00661202	62
cg00661485	62
cg00662556	61
cg00662775	61
cg00665395	61
cg00666446	61
cg00666746	61
cg00668685	61
cg00669623	61
cg00669856	61
cg00671161	61
cg00672638	61
cg00673191	61
cg00674922	61
cg00676660	61
cg00677811	61
cg00678539	61
cg00679556	61
cg00679738	61
cg00682653	61
cg00685836	61
cg00686022	61
cg00686623	61
cg00687686	61
cg00688421	61
cg00689340	61
cg00690049	61
cg00690280	61
cg00690893	61
cg00691625	60
cg00691822	60
cg00692549	60
cg00693307	60
cg00695416	60
cg00696900	60
cg00698688	60
cg00702231	60
cg00702729	60
cg00704310	60
cg00704909	60
cg00705255	60
cg00707317	60
cg00708598	60
cg00708642	60
cg00711916	60
cg00712898	60
cg00714377	60
cg00717862	60
cg00718440	60
cg00718513	60
cg00718748	60
cg00720072	60
cg00720137	60
cg00720723	60
cg00722300	60
cg00724662	60
cg00725143	60
cg00725635	60
cg00725777	60
cg00727590	59
cg00728317	59
cg00728602	59
cg00729275	59
cg00729541	59
cg00729875	59
cg00730260	59
cg00731459	59
cg00733682	59
cg00734993	59
cg00736326	59
cg00737514	59
cg00739120	59
cg00741717	59
cg00743372	59
cg00744433	59
cg00745543	59
cg00745735	59
cg00746083	59
cg00746130	59
cg00746981	59
cg00747849	59
cg00751288	59
cg00754617	59
cg00755043	59
cg00756058	59
cg00756887	59
cg00757070	59
cg00757952	59
cg00761755	59
cg00762512	59
cg00763679	59
cg00763889	59
cg00766729	59
cg00766889	59
cg00767581	59
cg00768439	59
cg00769470	59
cg00769520	59
cg00770279	59
cg00770871	59
cg00772000	58
cg00775197	58
cg00777121	58
cg00777555	58
cg00778920	58
cg00779924	58
cg00782174	58
cg00782854	58
cg00783759	58
cg00784357	58
cg00791249	58
cg00792687	58
cg00792740	58
cg00792849	58
cg00793774	58
cg00795268	58
cg00796728	58
cg00798206	58
cg00799727	58
cg00800095	58
cg00804048	58
cg00804392	58
cg00806490	58
cg00807586	58
cg00808492	58
cg00810495	58
cg00811081	58
cg00812502	58
cg00815440	58
cg00815583	57
cg00815605	57
cg00816620	57
cg00818693	57
cg00818872	57
cg00819310	57
cg00819362	57
cg00819696	57
cg00821764	57
cg00822607	57
cg00824109	57
cg00825031	57
cg00826384	57
cg00827369	57
cg00828602	57
cg00830029	57
cg00830393	57
cg00831028	57
cg00832517	57
cg00832994	57
cg00833393	57
cg00833777	57
cg00834796	57
cg00834958	57
cg00836605	57
cg00838150	57
cg00839584	57
cg00839802	57
cg00840403	57
cg00840516	57
cg00841581	57
cg00842351	57
cg00846036	57
cg00848394	56
cg00848397	56
cg00848728	56
cg00849368	56
cg00850538	56
cg00852964	56
cg00853068	56
cg00854637	56
cg00854995	56
cg00856375	56
cg00858899	56
cg00859655	56
cg00861635	56
cg00862041	56
cg00862290	56
cg00862770	56
cg00864867	56
cg00870662	56
cg00871453	56
cg00873037	56
cg00873937	56
cg00874863	56
cg00875272	56
cg00876704	56
cg00877887	56
cg00877964	56
cg00881086	56
cg00881370	56
cg00882451	55
cg00882832	55
cg00884221	55
cg00884529	55
cg00885506	55
cg00886554	55
cg00887101	55
cg00887547	55
cg00887700	55
cg00888007	55
cg00888479	55
cg00888561	55
cg00890257	55
cg00891278	55
cg00891541	55
cg00892393	55
cg00892798	55
cg00893242	55
cg00893636	55
cg00893987	55
cg00894577	55
cg00895324	55
cg00897329	55
cg00899086	55
cg00899641	55
cg00901493	55
cg00901652	55
cg00901683	55
cg00901704	55
cg00901766	55
cg00903242	55
cg00903375	55
cg00904483	55
cg00904574	55
cg00905170	55
cg00906183	55
cg00908551	54
cg00910067	54
cg00910168	54
cg00911351	54
cg00911873	54
cg00912191	54
cg00912942	54
cg00915289	54
cg00916199	54
cg00916635	54
cg00917893	54
cg00918794	54
cg00920960	54
cg00922727	54
cg00925717	54
cg00929855	54
cg00930078	54
cg00930194	54
cg00930873	54
cg00931491	54
cg00932276	54
cg00933411	54
cg00935364	54
cg00935388	54
cg00935430	54
cg00936626	54
cg00940278	54
cg00940891	54
cg00941229	54
cg00943245	54
cg00943950	54
cg00945507	54
cg00945862	54
cg00947019	54
cg00947275	54
cg00948500	54
cg00948524	54
cg00949442	54
cg00949554	54
cg00950418	53
cg00950621	53
cg00951770	53
cg00953256	53
cg00953277	53
cg00954003	53
cg00954566	53
cg00955230	53
cg00955451	53
cg00958517	53
cg00958560	53
cg00960702	53
cg00962459	53
cg00962635	53
cg00962799	53
cg00964109	53
cg00967316	53
cg00968475	53
cg00968931	53
cg00969271	53
cg00969446	53
cg00970325	53
cg00970385	53
cg00971396	53
cg00973286	53
cg00973334	53
cg00973677	53
cg00974864	53
cg00977690	53
cg00979348	53
cg00980978	53
cg00981643	53
cg00983520	53
cg00983899	53
cg00984602	53
cg00986320	53
cg00987015	53
cg00987379	53
cg00995065	53
cg00995327	53
cg00995520	53
cg00997424	53
cg01001286	53
cg01003992	53
cg01007201	53
cg01009664	53
cg01015871	53
cg01015879	53
cg01017147	53
cg01021485	53
cg01025762	52
cg01025842	52
cg01026744	52
cg01027739	52
cg01027805	52
cg01029592	52
cg01031251	52
cg01031400	52
cg01033160	52
cg01033938	52
cg01035238	52
cg01035422	52
cg01036012	52
cg01036148	52
cg01036173	52
cg01036779	52
cg01037108	52
cg01040062	52
cg01040759	52
cg01040850	52
cg01041367	52
cg01043330	52
cg01043831	52
cg01044662	52
cg01044722	52
cg01045423	52
cg01046174	52
cg01047414	52
cg01048931	52
cg01049530	52
cg01053621	52
cg01055695	52
cg01056155	52
cg01056568	52
cg01057962	52
cg01058368	52
cg01062029	52
cg01063524	52
cg01063813	52
cg01064307	52
cg01064957	52
cg01065920	52
cg01069256	52
cg01071811	52
cg01072821	52
cg01074640	52
cg01076838	52
cg01078434	51
cg01078689	51
cg01078871	51
cg01079126	51
cg01080862	51
cg01081263	51
cg01082679	51
cg01086868	51
cg01086895	51
cg01086978	51
cg01087382	51
cg01087710	51
cg01090445	51
cg01091448	51
cg01091565	51
cg01092036	51
cg01092561	51
cg01095395	51
cg01095482	51
cg01095590	51
cg01097940	51
cg01100796	51
cg01103730	51
cg01103836	51
cg01106788	51
cg01107031	51
cg01107741	51
cg01108476	51
cg01109219	51
cg01110312	51
cg01110846	51
cg01112452	51
cg01112778	51
cg01114088	51
cg01116966	51
cg01117627	51
cg01119135	51
cg01120165	51
cg01120307	51
cg01120308	51
cg01120898	51
cg01124420	51
cg01124961	51
cg01125463	51
cg01126560	50
cg01127428	50
cg01129459	50
cg01129847	50
cg01130192	50
cg01131735	50
cg01134491	50
cg01135200	50
cg01135626	50
cg01136458	50
cg01137065	50
cg01137532	50
cg01137708	50
cg01137737	50
cg01138020	50
cg01139059	50
cg01139966	50
cg01140782	50
cg01143454	50
cg01144286	50
cg01145389	50
cg01145396	50
cg01146980	50
cg01148741	50
cg01150454	50
cg01151686	50
cg01151699	50
cg01152019	50
cg01152499	50
cg01154193	50
cg01154537	50
cg01154775	50
cg01155039	50
cg01160766	50
cg01161216	50
cg01161597	50
cg01161611	50
cg01166674	50
cg01168201	50
cg01169610	50
cg01169624	50
cg01169726	50
cg01169778	50
cg01171588	50
cg01171858	50
cg01172484	50
cg01172656	50
cg01172735	49
cg01172899	49
cg01172972	49
cg01173291	49
cg01176271	49
cg01177524	49
cg01177956	49
cg01182585	49
cg01182697	49
cg01182873	49
cg01183669	49
cg01184449	49
cg01184522	49
cg01185080	49
cg01185754	49
cg01186777	49
cg01190915	49
cg01191395	49
cg01192900	49
cg01192952	49
cg01193293	49
cg01194444	49
cg01195014	49
cg01195053	49
cg01195127	49
cg01197831	49
cg01199721	49
cg01200060	49
cg01200177	49
cg01204271	49
cg01204985	49
cg01206472	49
cg01206970	49
cg01211097	49
cg01214209	49
cg01214321	49
cg01214847	49
cg01216369	49
cg01220033	49
cg01221484	49
cg01221637	49
cg01222684	49
cg01226811	49
cg01226883	49
cg01227519	49
cg01227741	49
cg01228636	49
cg01228667	49
cg01230160	49
cg01231779	49
cg01234063	49
cg01234133	49
cg01236137	49
cg01237132	49
cg01240931	49
cg01241375	49
cg01241836	49
cg01242619	49
cg01243790	48
cg01244871	48
cg01245595	48
cg01245656	48
cg01246254	48
cg01246405	48
cg01251255	48
cg01252496	48
cg01253107	48
cg01253545	48
cg01254459	48
cg01254505	48
cg01255349	48
cg01255591	48
cg01257202	48
cg01259619	48
cg01260219	48
cg01261503	48
cg01261535	48
cg01262913	48
cg01263716	48
cg01264826	48
cg01265637	48
cg01267315	48
cg01269048	48
cg01269795	48
cg01272601	48
cg01273150	48
cg01274324	48
cg01275830	48
cg01277844	48
cg01278291	48
cg01278696	48
cg01280080	48
cg01281797	48
cg01281904	48
cg01282074	48
cg01283289	48
cg01284306	48
cg01284619	48
cg01288598	48
cg01289103	48
cg01291404	48
cg01292265	48
cg01293647	48
cg01294695	48
cg01294702	48
cg01295203	48
cg01297972	48
cg01299496	48
cg01301664	48
cg01302245	48
cg01305421	48
cg01305547	48
cg01305625	48
cg01306510	48
cg01307730	48
cg01308501	48
cg01309152	48
cg01309153	48
cg01309671	48
cg01311051	48
cg01311285	48
cg01313514	47
cg01313949	47
cg01313966	47
cg01316516	47
cg01316789	47
cg01316819	47
cg01318557	47
cg01320040	47
cg01320361	47
cg01320507	47
cg01321151	47
cg01322134	47
cg01322897	47
cg01324261	47
cg01325515	47
cg01328164	47
cg01331554	47
cg01333011	47
cg01333131	47
cg01333619	47
cg01333788	47
cg01334437	47
cg01335367	47
cg01337047	47
cg01340005	47
cg01342792	47
cg01343729	47
cg01344171	47
cg01344452	47
cg01344518	47
cg01346152	47
cg01346589	47
cg01346718	47
cg01347719	47
cg01348086	47
cg01348757	47
cg01351032	47
cg01352108	47
cg01352882	47
cg01353347	47
cg01353448	47
cg01354473	47
cg01355520	47
cg01355739	47
cg01356829	47
cg01357116	47
cg01357263	47
cg01359534	47
cg01360325	47
cg01360768	47
cg01361446	47
cg01362183	47
cg01366407	47
cg01366419	47
cg01367992	47
cg01369413	47
cg01369850	47
cg01369981	47
cg01371258	47
cg01371477	47
cg01372605	47
cg01372689	47
cg01373706	47
cg01375871	47
cg01375994	47
cg01376672	47
cg01377755	47
cg01377911	47
cg01381846	47
cg01382363	47
cg01385430	46
cg01386493	46
cg01389761	46
cg01390445	46
cg01395672	46
cg01399317	46
cg01400401	46
cg01401337	46
cg01401376	46
cg01402045	46
cg01402255	46
cg01403114	46
cg01404197	46
cg01404615	46
cg01405107	46
cg01405761	46
cg01407244	46
cg01407341	46
cg01407797	46
cg01408383	46
cg01408558	46
cg01409734	46
cg01410472	46
cg01411954	46
cg01412445	46
cg01413314	46
cg01413516	46
cg01414934	46
cg01416012	46
cg01418124	46
cg01419479	46
cg01419675	46
cg01419679	46
cg01419788	46
cg01420388	46
cg01421985	46
cg01422136	46
cg01422337	46
cg01423840	46
cg01424107	46
cg01425405	46
cg01425670	46
cg01426743	46
cg01427567	46
cg01428361	46
cg01428678	46
cg01429181	46
cg01429321	46
cg01429391	46
cg01430430	46
cg01430807	46
cg01431114	46
cg01437411	46
cg01438829	46
cg01439669	46
cg01439983	46
cg01441777	46
cg01442481	46
cg01442799	46
cg01442833	46
cg01443067	46
cg01443452	46
cg01446393	46
cg01446692	46
cg01446983	46
cg01447420	46
cg01447498	46
cg01447817	46
cg01449415	45
cg01449591	45
cg01454004	45
cg01457080	45
cg01457622	45
cg01457653	45
cg01459162	45
cg01459453	45
cg01459955	45
cg01460479	45
cg01461641	45
cg01462829	45
cg01462904	45
cg01464985	45
cg01465325	45
cg01465620	45
cg01465641	45
cg01466020	45
cg01466075	45
cg01468621	45
cg01468868	45
cg01469547	45
cg01470283	45
cg01471384	45
cg01471713	45
cg01472101	45
cg01473816	45
cg01474260	45
cg01476044	45
cg01478450	45
cg01479232	45
cg01481441	45
cg01482279	45
cg01483882	45
cg01484156	45
cg01485645	45
cg01485797	45
cg01485998	45
cg01488147	45
cg01489608	45
cg01490535	45
cg01491225	45
cg01491540	45
cg01492649	45
cg01493303	45
cg01493517	45
cg01494593	45
cg01494864	45
cg01495509	45
cg01497501	45
cg01497527	45
cg01497576	45
cg01498098	45
cg01500097	45
cg01500140	45
cg01500421	45
cg01500567	45
cg01505176	45
cg01505590	45
cg01507173	45
cg01508386	45
cg01510051	45
cg01511567	45
cg01512854	45
cg01513611	45
cg01513661	45
cg01514487	45
cg01515426	45
cg01515887	45
cg01517033	45
cg01517728	45
cg01519742	45
cg01520924	45
cg01521624	44
cg01522194	44
cg01522721	44
cg01522975	44
cg01525376	44
cg01526089	44
cg01527212	44
cg01528948	44
cg01530101	44
cg01531431	44
cg01532080	44
cg01533387	44
cg01535453	44
cg01536980	44
cg01538982	44
cg01539186	44
cg01541443	44
cg01541629	44
cg01543654	44
cg01545079	44
cg01545242	44
cg01546046	44
cg01546430	44
cg01546563	44
cg01549015	44
cg01550148	44
cg01555431	44
cg01556075	44
cg01557297	44
cg01557667	44
cg01557989	44
cg01558777	44
cg01560871	44
cg01561916	44
cg01564343	44
cg01565918	44
cg01566404	44
cg01567482	44
cg01568335	44
cg01568736	44
cg01570769	44
cg01570885	44
cg01572266	44
cg01573562	44
cg01578341	44
cg01579216	44
cg01580044	44
cg01580568	44
cg01580681	44
cg01580888	44
cg01584473	44
cg01585703	44
cg01585758	44
cg01587454	44
cg01589580	44
cg01592593	44
cg01593190	44
cg01593385	44
cg01593886	44
cg01594214	44
cg01594262	44
cg01594915	44
cg01598046	44
cg01598642	44
cg01599709	44
cg01600189	44
cg01600782	44
cg01601573	44
cg01602430	44
cg01602596	44
cg01603095	44
cg01605984	44
cg01606998	44
cg01607495	44
cg01610240	44
cg01610488	44
cg01611640	44
cg01612158	44
cg01615080	44
cg01615704	44
cg01618083	44
cg01618304	44
cg01618851	44
cg01620308	44
cg01620569	44
cg01620785	44
cg01623187	44
cg01623438	44
cg01625242	44
cg01626197	43
cg01626227	43
cg01628253	43
cg01628803	43
cg01630869	43
cg01632825	43
cg01634119	43
cg01635061	43
cg01636591	43
cg01637734	43
cg01638735	43
cg01639034	43
cg01639256	43
cg01643284	43
cg01643580	43
cg01643624	43
cg01644850	43
cg01646665	43
cg01651364	43
cg01651593	43
cg01651821	43
cg01653110	43
cg01653445	43
cg01654582	43
cg01655123	43
cg01655341	43
cg01655355	43
cg01656216	43
cg01656470	43
cg01656750	43
cg01656853	43
cg01656955	43
cg01657207	43
cg01657380	43
cg01657408	43
cg01657694	43
cg01661993	43
cg01662650	43
cg01663295	43
cg01663469	43
cg01663570	43
cg01663968	43
cg01664666	43
cg01665633	43
cg01667384	43
cg01667702	43
cg01668126	43
cg01668383	43
cg01668465	43
cg01669948	43
cg01671575	43
cg01671881	43
cg01673583	43
cg01677098	43
cg01677177	43
cg01678091	43
cg01678321	43
cg01678893	43
cg01679262	43
cg01680762	43
cg01680823	43
cg01683883	43
cg01684579	43
cg01684901	43
cg01685739	43
cg01687051	43
cg01687711	43
cg01692572	43
cg01692815	43
cg01693108	43
cg01693157	43
cg01693350	43
cg01697732	43
cg01699584	43
cg01703884	43
cg01704534	43
cg01705458	42
cg01705587	42
cg01708236	42
cg01708964	42
cg01712016	42
cg01714513	42
cg01714932	42
cg01716061	42
cg01716083	42
cg01717150	42
cg01717706	42
cg01718139	42
cg01718602	42
cg01720228	42
cg01722450	42
cg01722994	42
cg01723464	42
cg01723747	42
cg01724150	42
cg01725199	42
cg01726767	42
cg01726775	42
cg01727899	42
cg01729862	42
cg01731341	42
cg01731685	42
cg01733599	42
cg01733783	42
cg01735903	42
cg01737507	42
cg01737532	42
cg01738359	42
cg01738944	42
cg01739167	42
cg01739965	42
cg01743008	42
cg01743370	42
cg01745448	42
cg01745510	42
cg01745657	42
cg01746088	42
cg01747191	42
cg01747665	42
cg01753375	42
cg01753595	42
cg01753906	42
cg01755369	42
cg01756060	42
cg01757745	42
cg01758870	42
cg01761409	42
cg01762581	42
cg01765461	42
cg01765473	42
cg01767116	42
cg01769037	42
cg01770232	42
cg01770400	42
cg01772980	42
cg01773061	42
cg01773854	42
cg01775414	42
cg01776246	42
cg01777397	42
cg01780107	42
cg01780482	42
cg01781266	42
cg01782320	42
cg01782486	42
cg01782487	42
cg01783386	42
cg01785060	42
cg01785339	42
cg01785568	42
cg01787047	42
cg01788438	42
cg01789267	42
cg01791232	42
cg01794265	42
cg01794711	42
cg01795122	42
cg01795161	42
cg01795697	42
cg01796223	42
cg01796228	42
cg01797043	41
cg01797527	41
cg01798443	41
cg01800843	41
cg01801174	41
cg01802635	41
cg01802653	41
cg01803059	41
cg01803238	41
cg01803810	41
cg01804429	41
cg01804844	41
cg01805282	41
cg01805540	41
cg01805784	41
cg01806808	41
cg01808090	41
cg01808130	41
cg01809579	41
cg01813334	41
cg01813965	41
cg01816336	41
cg01817029	41
cg01817393	41
cg01818492	41
cg01819572	41
cg01819863	41
cg01820374	41
cg01820777	41
cg01824804	41
cg01827098	41
cg01830294	41
cg01833398	41
cg01835489	41
cg01836044	41
cg01837574	41
cg01837689	41
cg01837719	41
cg01838317	41
cg01839464	41
cg01840268	41
cg01843018	41
cg01846065	41
cg01848594	41
cg01849789	41
cg01851208	41
cg01851385	41
cg01851399	41
cg01852131	41
cg01853981	41
cg01856970	41
cg01856985	41
cg01857260	41
cg01858173	41
cg01860753	41
cg01861509	41
cg01862366	41
cg01866162	41
cg01866521	41
cg01868559	41
cg01868782	41
cg01869233	41
cg01870826	41
cg01872771	41
cg01873645	41
cg01875775	41
cg01876612	41
cg01879488	41
cg01880404	41
cg01880569	41
cg01881255	41
cg01882150	41
cg01882179	41
cg01883521	41
cg01883966	41
cg01885202	41
cg01885635	41
cg01887353	41
cg01888411	41
cg01888566	41
cg01888601	41
cg01889448	41
cg01892528	41
cg01892689	41
cg01892727	41
cg01894895	41
cg01895214	41
cg01899253	41
cg01902747	41
cg01906055	41
cg01906717	41
cg01909245	41
cg01909378	41
cg01909487	41
cg01909833	41
cg01909921	41
cg01910452	41
cg01910481	41
cg01913908	41
cg01914242	41
cg01917648	41
cg01918706	41
cg01918888	41
cg01919208	41
cg01919488	41
cg01920232	41
cg01920829	40
cg01924619	40
cg01924993	40
cg01926595	40
cg01928902	40
cg01929065	40
cg01929105	40
cg01930621	40
cg01931893	40
cg01932215	40
cg01932459	40
cg01934790	40
cg01934797	40
cg01936124	40
cg01936270	40
cg01938354	40
cg01939479	40
cg01939597	40
cg01939681	40
cg01940867	40
cg01940974	40
cg01941619	40
cg01942127	40
cg01943185	40
cg01944444	40
cg01945391	40
cg01946401	40
cg01946574	40
cg01947224	40
cg01951308	40
cg01952458	40
cg01954353	40
cg01956781	40
cg01957330	40
cg01958189	40
cg01958916	40
cg01959004	40
cg01959848	40
cg01962086	40
cg01962969	40
cg01965939	40
cg01966465	40
cg01968178	40
cg01968530	40
cg01968793	40
cg01969748	40
cg01971122	40
cg01975392	40
cg01980222	40
cg01980637	40
cg01982455	40
cg01982833	40
cg01985090	40
cg01985396	40
cg01985852	40
cg01986577	40
cg01987509	40
cg01988129	40
cg01990225	40
cg01990304	40
cg01990334	40
cg01991150	40
cg01991383	40
cg01992081	40
cg01993411	40
cg01993576	40
cg01994328	40
cg01994513	40
cg01994779	40
cg01995513	40
cg01997480	40
cg01997953	40
cg01998146	40
cg01998682	40
cg01999333	40
cg01999523	40
cg02000005	40
cg02001410	40
cg02002676	40
cg02004156	40
cg02005336	40
cg02005375	40
cg02005755	40
cg02007463	40
cg02007844	40
cg02008154	40
cg02008169	40
cg02008416	40
cg02008544	40
cg02010852	40
cg02014107	40
cg02016419	40
cg02017041	40
cg02017109	40
cg02017155	40
cg02018101	40
cg02019333	40
cg02021817	40
cg02022375	40
cg02025407	40
cg02026235	40
cg02027010	40
cg02029926	39
cg02032115	39
cg02032561	39
cg02033116	39
cg02034222	39
cg02037013	39
cg02039053	39
cg02039171	39
cg02040734	39
cg02043070	39
cg02043083	39
cg02043477	39
cg02044879	39
cg02045085	39
cg02046017	39
cg02046340	39
cg02046532	39
cg02047577	39
cg02049180	39
cg02053171	39
cg02055483	39
cg02055963	39
cg02056135	39
cg02059813	39
cg02060618	39
cg02060698	39
cg02060988	39
cg02061229	39
cg02062650	39
cg02064106	39
cg02064402	39
cg02065387	39
cg02065795	39
cg02066681	39
cg02066887	39
cg02067021	39
cg02068676	39
cg02071074	39
cg02071439	39
cg02075593	39
cg02077702	39
cg02077793	39
cg02078356	39
cg02082342	39
cg02082571	39
cg02084087	39
cg02085507	39
cg02087637	39
cg02089348	39
cg02090283	39
cg02091100	39
cg02092466	39
cg02092706	39
cg02094237	39
cg02096520	39
cg02096633	39
cg02096656	39
cg02097420	39
cg02097636	39
cg02099418	39
cg02100629	39
cg02100828	39
cg02100848	39
cg02101486	39
cg02102644	39
cg02103294	39
cg02104644	39
cg02105034	39
cg02105377	39
cg02105856	39
cg02111587	39
cg02113971	39
cg02114786	39
cg02115041	39
cg02119229	39
cg02119982	39
cg02121427	39
cg02123547	39
cg02124291	39
cg02125271	39
cg02126424	39
cg02126638	39
cg02126753	39
cg02128567	39
cg02130905	39
cg02131399	39
cg02131853	39
cg02131967	39
cg02131995	39
cg02132188	39
cg02136132	39
cg02141570	39
cg02144298	39
cg02144933	39
cg02147791	39
cg02148642	39
cg02148711	39
cg02148834	39
cg02149446	39
cg02150709	38
cg02150910	38
cg02153528	38
cg02153871	38
cg02154186	38
cg02154956	38
cg02157083	38
cg02157306	38
cg02159896	38
cg02160826	38
cg02161046	38
cg02161900	38
cg02162069	38
cg02162412	38
cg02162950	38
cg02163937	38
cg02164046	38
cg02164386	38
cg02164442	38
cg02165720	38
cg02166532	38
cg02169098	38
cg02169430	38
cg02169446	38
cg02170525	38
cg02171008	38
cg02171545	38
cg02173484	38
cg02175035	38
cg02175308	38
cg02178898	38
cg02181494	38
cg02181506	38
cg02184413	38
cg02186298	38
cg02186966	38
cg02187914	38
cg02189785	38
cg02192520	38
cg02192855	38
cg02192965	38
cg02194211	38
[truncated: 504 more rows]
