# Supplementary material for: Identification of prognostic signature in cancer based on DNA methylation interaction network
Source: BMC Med Genomics. 2017 Dec 21;10(Suppl 4):63. doi: 10.1186/s12920-017-0307-9 (PMC5763425; doi:10.1186/s12920-017-0307-9)
Supplement: Supplementary file 6 — Hubs in the network of breast cancer. (XLSX 57 kb) [file 12920_2017_307_MOESM6_ESM.xlsx]

## Sheet: Sheet1
Table S5. Hubs in the network of breast cancer
Hubs	Degree
cg16648297	433
cg16898150	400
cg00265415	389
cg23854921	388
cg02170525	323
cg01460479	308
cg17009717	299
cg23150609	295
cg22461615	292
cg06752594	286
cg14853515	275
cg15492003	275
cg21243096	272
cg19233923	271
cg09478045	259
cg11334469	258
cg11011602	251
cg04305134	242
cg12062464	241
cg23092823	235
cg13758677	234
cg20284673	232
cg09812049	223
cg26649834	223
cg11592951	222
cg14284643	220
cg21321885	219
cg03843852	213
cg23749163	211
cg15657607	209
cg04883450	207
cg18435900	207
cg24980458	204
cg14191109	203
cg14817848	201
cg16218377	199
cg00296685	197
cg04774694	195
cg13510262	195
cg26762198	193
cg11528101	189
cg00510787	188
cg25722142	187
cg24341944	186
cg27274028	183
cg02092706	181
cg15118204	180
cg14094063	178
cg25307081	178
cg20443314	174
cg10762132	173
cg25682936	169
cg26771217	167
cg08524525	166
cg17108819	165
cg08827391	162
cg25506396	162
cg09541468	161
cg19167673	159
cg16806597	157
cg24654547	157
cg07016325	156
cg26538116	154
cg10530713	153
cg20119051	153
cg20684973	153
cg26315802	153
cg21944455	152
cg23213688	152
cg02994216	151
cg19466563	150
cg24568646	150
cg03712237	146
cg03532005	144
cg06497752	143
cg15303841	142
cg16035277	142
cg10694152	141
cg08742106	140
cg01852131	139
cg21515243	139
cg25942450	139
cg26887625	139
cg09438266	138
cg20643416	138
cg09952204	137
cg23323711	137
cg24624819	137
cg14726637	136
cg21589280	136
cg01493303	134
cg05023540	132
cg08625335	132
cg12194493	130
cg12662162	130
cg10960946	129
cg02595219	127
cg08342270	127
cg16628119	127
cg21643860	127
cg22496652	127
cg00080012	126
cg04185893	126
cg05521696	126
cg07000551	126
cg16854524	126
cg17718515	126
cg24053619	126
cg23513504	125
cg00679738	124
cg18085206	123
cg18986332	123
cg19258882	123
cg19346899	123
cg01998146	122
cg04457051	122
cg09345431	122
cg13601079	121
cg18540305	120
cg22052955	120
cg03355298	119
cg09747578	119
cg20676303	119
cg18053607	118
cg11465372	117
cg18766912	117
cg20324165	117
cg14377370	116
cg16328273	116
cg18081313	116
cg15749322	115
cg20546002	115
cg01322134	114
cg17338258	114
cg08773844	113
cg10089324	113
cg10539712	113
cg02643667	112
cg10289190	112
cg13162810	112
cg14018807	112
cg24318412	112
cg02491012	111
cg08009831	111
cg23350580	111
cg00542846	110
cg01830294	110
cg14023451	110
cg15993402	110
cg03469054	109
cg16978070	109
cg19064258	109
cg01697732	108
cg14037413	108
cg16890267	108
cg21452766	108
cg24453664	108
cg25241845	108
cg25291907	108
cg26776077	108
cg02372712	107
cg04837997	107
cg13156411	107
cg15039399	107
cg25549413	107
cg25755261	107
cg04780629	106
cg05158615	106
cg09593402	106
cg18938204	106
cg20862119	106
cg04531710	105
cg10708828	105
cg19759064	105
cg23347958	105
cg24461814	105
cg27274728	105
cg11177955	104
cg17191186	104
cg25420398	104
cg00534856	103
cg04533591	103
cg08003742	103
cg26353877	103
cg03554552	102
cg04582938	102
cg08147886	101
cg23317501	101
cg25658178	101
cg08793459	100
cg11004890	100
cg19589427	100
cg22080282	100
cg22506453	100
cg15247031	99
cg15691199	99
cg20908993	99
cg01940974	98
cg04293726	98
cg04511195	98
cg13928306	98
cg16940108	98
cg22319147	98
cg22495162	98
cg23104955	98
cg07084163	97
cg25240333	97
cg25910443	97
cg12517167	96
cg13591701	96
cg14652095	96
cg23096553	96
cg09697386	95
cg17568996	95
cg22740835	95
cg23610841	95
cg24407308	95
cg25720804	95
cg26097271	95
cg03811478	94
cg03863549	94
cg09663323	94
cg09773756	94
cg10218646	94
cg11414046	94
cg14343711	94
cg21666675	94
cg23230018	94
cg24620905	94
cg26333641	94
cg01106788	93
cg05890019	93
cg06834875	93
cg09649610	93
cg11884792	93
cg14003512	93
cg17296078	93
cg17199658	92
cg19456540	92
cg23276115	92
cg26195812	92
cg02238826	91
cg04451988	91
cg06319346	91
cg20583073	91
cg24908058	91
cg27367952	91
cg00451635	90
cg01767116	90
cg07080358	90
cg16301617	90
cg18667426	90
cg21465754	90
cg02100848	89
cg07820214	89
cg23458892	89
cg24545967	89
cg27015047	89
cg01021485	88
cg01195127	88
cg03154513	88
cg03627896	88
cg07705835	88
cg08045570	88
cg11993300	88
cg16225429	88
cg26025891	88
cg08535091	87
cg09841009	87
cg25397562	87
cg25515063	87
cg26446827	87
cg00294382	86
cg01881255	86
cg03217102	86
cg07036775	86
cg08658594	86
cg10705951	86
cg11368578	86
cg22043361	86
cg23356993	86
cg25635316	86
cg00115714	85
cg01639034	85
cg03169527	85
cg11304524	85
cg16504798	85
cg18081258	85
cg21115990	85
cg01466020	84
cg02293044	84
cg05577173	84
cg18912933	84
cg21553524	84
cg04790936	83
cg09088193	83
cg09260089	83
cg16268429	83
cg18925548	83
cg24243406	83
cg24269657	83
cg05364569	82
cg00078194	81
cg03442064	81
cg04431776	81
cg12572545	81
cg16998872	81
cg17605084	81
cg18412613	81
cg22248011	81
cg22984616	81
cg24801210	81
cg26856388	81
cg27126442	81
cg01441777	80
cg03157149	80
cg05666713	80
cg08785155	80
cg13620808	80
cg15057581	80
cg16920242	80
cg19410841	80
cg25559243	80
cg26929490	80
cg26964415	80
cg27397287	80
cg00449941	79
cg04897683	79
cg07314414	79
cg08512940	79
cg08554462	79
cg12556134	79
cg15993674	79
cg17701886	79
cg22464182	79
cg23540745	79
cg27198071	79
cg01087382	78
cg09930410	78
cg17346115	78
cg19157069	78
cg19418515	78
cg21396405	78
cg21414251	78
cg22039846	78
cg23797100	78
cg25691167	78
cg25908985	78
cg00269932	77
cg06183267	77
cg10665018	77
cg11438428	77
cg13271951	77
cg16405957	77
cg17607973	77
cg18830459	77
cg01078871	76
cg06242827	76
cg06251489	76
cg08680085	76
cg10618882	76
cg11979382	76
cg12894126	76
cg14662379	76
cg15076659	76
cg15647515	76
cg17687282	76
cg20538819	76
cg20758803	76
cg23947872	76
cg25993718	76
cg27214365	76
cg00480115	75
cg04542415	75
cg06540636	75
cg16016951	75
cg17409393	75
cg18396865	75
cg18952560	75
cg19591881	75
cg22980079	75
cg24906202	75
cg26265187	75
cg00213044	74
cg01430430	74
cg03863149	74
cg04108502	74
cg04222374	74
cg09902130	74
cg17261830	74
cg18917378	74
cg19536127	74
cg22177707	74
cg24926042	74
cg25013838	74
cg26233468	74
cg00032227	73
cg02546521	73
cg03113824	73
cg03218019	73
cg05839235	73
cg08097882	73
cg08656294	73
cg11856093	73
cg11935147	73
cg15459773	73
cg17399352	73
cg22767735	73
cg24879335	73
cg00962799	72
cg01584473	72
cg01708964	72
cg02890926	72
cg04690289	72
cg07211259	72
cg07658590	72
cg08847533	72
cg08887581	72
cg09120035	72
cg10073042	72
cg12100077	72
cg13083810	72
cg13245912	72
cg13436799	72
cg16632280	72
cg17155596	72
cg22320000	72
cg23788167	72
cg24805239	72
cg02229946	71
cg02633817	71
cg02676865	71
cg05089968	71
cg05228408	71
cg08902132	71
cg11635563	71
cg12288842	71
cg12781395	71
cg15627025	71
cg18387216	71
cg22552966	71
cg22799917	71
cg23391785	71
cg26189983	71
cg00557354	70
cg00718440	70
cg01880404	70
cg02721374	70
cg03289369	70
cg04296434	70
cg04532952	70
cg06444558	70
cg10211788	70
cg10450322	70
cg11310496	70
cg13905388	70
cg22681784	70
cg22692158	70
cg27491887	70
cg00585846	69
cg03332970	69
cg03793131	69
cg03874199	69
cg04273556	69
cg04660234	69
cg05562327	69
cg06545504	69
cg07782113	69
cg07974125	69
cg08701609	69
cg13128531	69
cg13143729	69
cg14116122	69
cg14483391	69
cg14724265	69
cg14862827	69
cg15329483	69
cg16361890	69
cg16538604	69
cg18623836	69
cg18705067	69
cg19240938	69
cg20716119	69
cg22325703	69
cg24043307	69
cg27478659	69
cg00528052	68
cg03942271	68
cg04450876	68
cg08063724	68
cg09847234	68
cg11407345	68
cg11778001	68
cg11812202	68
cg15231886	68
cg16233998	68
cg16303453	68
cg21658946	68
cg25202471	68
cg26406994	68
cg01769037	67
cg01909833	67
cg04396791	67
cg07705908	67
cg08704884	67
cg11906718	67
cg12438666	67
cg14176836	67
cg14297029	67
cg15147516	67
cg21513553	67
cg23799313	67
cg25195673	67
cg25671651	67
cg00447208	66
cg02226871	66
cg09243900	66
cg10624583	66
cg12854483	66
cg15312298	66
cg15772361	66
cg17775235	66
cg18142353	66
cg18646457	66
cg18777448	66
cg22593486	66
cg22632663	66
cg22723026	66
cg22974215	66
cg23709121	66
cg26385743	66
cg26516759	66
cg00548268	65
cg00698688	65
cg02861781	65
cg04845628	65
cg08629913	65
cg08871016	65
cg09266965	65
cg09288658	65
cg09640202	65
cg09829319	65
cg11735605	65
cg13059782	65
cg13282951	65
cg14223995	65
cg16154416	65
cg16864895	65
cg19023700	65
cg22241124	65
cg23953133	65
cg24443136	65
cg24855780	65
cg26043257	65
cg26516954	65
cg27167601	65
cg02780849	64
cg02867079	64
cg03662459	64
cg03876618	64
cg03956267	64
cg04185861	64
cg07498879	64
cg08046471	64
cg08413366	64
cg08555612	64
cg08769044	64
cg10073723	64
cg11546621	64
cg12285118	64
cg13694749	64
cg13846682	64
cg14473145	64
cg16236875	64
cg18384097	64
cg23529954	64
cg25418748	64
cg25671438	64
cg26815021	64
cg00327483	63
cg03050522	63
cg03264209	63
cg04484789	63
cg05287690	63
cg08122545	63
cg09931793	63
cg11847808	63
cg12628956	63
cg13449778	63
cg13572545	63
cg15120942	63
cg16290693	63
cg20811389	63
cg22624926	63
cg23934633	63
cg24054653	63
cg26623286	63
cg02919422	62
cg03327494	62
cg03699566	62
cg05606799	62
cg07651914	62
cg07681084	62
cg07973967	62
cg10212621	62
cg11435943	62
cg12066181	62
cg12180123	62
cg12954718	62
cg14271690	62
cg14341418	62
cg15166050	62
cg15448599	62
cg16418163	62
cg19857457	62
cg19979773	62
cg21402071	62
cg21743830	62
cg23130254	62
cg23323671	62
cg23619829	62
cg25927124	62
cg00083720	61
cg00338893	61
cg01853981	61
cg01866162	61
cg02225847	61
cg03020271	61
cg03329165	61
cg04545708	61
cg04970117	61
cg08201421	61
cg09152089	61
cg09585781	61
cg12510502	61
cg13236854	61
cg14519350	61
cg15516226	61
cg17018527	61
cg19728485	61
cg19903333	61
cg19987219	61
cg20084646	61
cg22063056	61
cg22594309	61
cg23737055	61
cg25370441	61
cg26149550	61
cg27331144	61
cg27634151	61
cg00406844	60
cg01805540	60
cg03160135	60
cg03417317	60
cg05724065	60
cg07935264	60
cg10857807	60
cg11600161	60
cg12584034	60
cg12701101	60
cg13031432	60
cg14047244	60
cg14785449	60
cg17239363	60
cg17518965	60
cg19220754	60
cg19751300	60
cg20724073	60
cg20797216	60
cg21949305	60
cg21985470	60
cg22385477	60
cg22799850	60
cg23700778	60
cg24930915	60
cg25066857	60
cg26035366	60
cg26159905	60
cg26461637	60
cg26531804	60
cg27109971	60
cg27425193	60
cg27443050	60
cg27461196	60
cg00280814	59
cg01222684	59
cg01493517	59
cg03003745	59
cg03583857	59
cg03751799	59
cg05131835	59
cg05650171	59
cg06611744	59
cg07017706	59
cg07673945	59
cg08360728	59
cg08519905	59
cg08552999	59
cg08623947	59
cg10266490	59
cg10726357	59
cg11452221	59
cg13501117	59
cg13550877	59
cg17051623	59
cg17665608	59
cg18088324	59
cg18286698	59
cg21295602	59
cg22174355	59
cg22495124	59
cg23640903	59
cg23767977	59
cg26787239	59
cg27178345	59
cg00094851	58
cg00489401	58
cg01119135	58
cg01245656	58
cg01735903	58
cg03048535	58
cg03999420	58
cg04375036	58
cg05052633	58
cg06649520	58
cg06778853	58
cg07099627	58
cg08785133	58
cg08983259	58
cg09588210	58
cg10660256	58
cg10737521	58
cg11666924	58
cg12085660	58
cg12832565	58
cg12847373	58
cg14036856	58
cg16150435	58
cg16488522	58
cg17726022	58
cg18411891	58
cg18616655	58
cg18626709	58
cg19224278	58
cg20451802	58
cg21860846	58
cg23179321	58
cg23290344	58
cg24063382	58
cg24146183	58
cg25887294	58
cg26220350	58
cg27324619	58
cg00666746	57
cg01241836	57
cg01578341	57
cg02426410	57
cg03547924	57
cg03555909	57
cg04818845	57
cg06310489	57
cg06415153	57
cg06688848	57
cg08603768	57
cg09068528	57
cg10488141	57
cg11041457	57
cg12426141	57
cg13407883	57
cg13849825	57
cg15113803	57
cg15781794	57
cg16743781	57
cg17867194	57
cg17938146	57
cg19194595	57
cg19282714	57
cg19363546	57
cg19630689	57
cg19949137	57
cg20339230	57
cg21453309	57
cg22339278	57
cg24628744	57
cg24674703	57
cg25990647	57
cg25999867	57
cg27071517	57
cg27271445	57
cg27352063	57
cg27393372	57
cg00141162	56
cg01129459	56
cg01377755	56
cg02284188	56
cg02601403	56
cg02649608	56
cg03741352	56
cg05822100	56
cg06590533	56
cg06912252	56
cg06952117	56
cg09229912	56
cg09276978	56
cg09554443	56
cg10698549	56
cg10715231	56
cg11371394	56
cg12314510	56
cg16237595	56
cg17232861	56
cg17389519	56
cg18192417	56
cg18234011	56
cg19157971	56
cg22303211	56
cg22436229	56
cg23526055	56
cg24625388	56
cg25551168	56
cg26259865	56
cg01772980	55
cg06598256	55
cg08108953	55
cg08635249	55
cg08640498	55
cg09114799	55
cg10401803	55
cg11237817	55
cg12005098	55
cg12533010	55
cg13564595	55
cg14145194	55
cg15408407	55
cg15852891	55
cg15895197	55
cg16711185	55
cg16961092	55
cg18655584	55
cg20015855	55
cg22812892	55
cg23113963	55
cg25124636	55
cg25152942	55
cg25268718	55
cg25415932	55
cg27154163	55
cg00673191	54
cg00827369	54
cg02148642	54
cg02802055	54
cg03430067	54
cg04197195	54
cg04901273	54
cg06092815	54
cg06126510	54
cg07099407	54
cg07237830	54
cg07639959	54
cg07973461	54
cg08496601	54
cg08881519	54
cg09113530	54
cg09131135	54
cg09961373	54
cg10029411	54
cg11075745	54
cg12371177	54
cg13250711	54
cg14228238	54
cg15219393	54
cg20955688	54
cg20972416	54
cg21281001	54
cg22954265	54
cg24130010	54
cg24659201	54
cg25957124	54
cg26285698	54
cg27493997	54
cg00495491	53
cg00556408	53
cg01227519	53
cg01770400	53
cg03109066	53
cg04072323	53
cg04184278	53
cg06874144	53
cg07897193	53
cg07981588	53
cg08233088	53
cg08573893	53
cg09056317	53
cg09869858	53
cg11584690	53
cg11887234	53
cg12038710	53
cg13530039	53
cg14839257	53
cg15439078	53
cg16233911	53
cg16745616	53
cg17718210	53
cg18828334	53
cg19439331	53
cg19965511	53
cg20857947	53
cg21000021	53
cg21370143	53
cg21494776	53
cg21698790	53
cg22218909	53
cg22341310	53
cg22730560	53
cg23621689	53
cg24870273	53
cg25084220	53
cg25264554	53
cg25418831	53
cg26625319	53
cg26759925	53
cg27285599	53
cg00128560	52
cg00864867	52
cg02047577	52
cg02237119	52
cg03468463	52
cg04428853	52
cg04712018	52
cg05008406	52
cg05750321	52
cg05754589	52
cg06855803	52
cg06941093	52
cg07740640	52
cg07811498	52
cg08839620	52
cg08876932	52
cg09507928	52
cg10335931	52
cg11264817	52
cg11601662	52
cg11743795	52
cg12287813	52
cg13417824	52
cg13439730	52
cg15046675	52
cg15105987	52
cg15883761	52
cg17709884	52
cg17880199	52
cg19018097	52
cg19469297	52
cg19939660	52
cg20792833	52
cg21468416	52
cg22813220	52
cg23316360	52
cg23609821	52
cg23629183	52
cg23886755	52
cg24091474	52
cg24408313	52
cg24652271	52
cg25482967	52
cg27168073	52
cg00053292	51
cg00065385	51
cg02553486	51
cg03312124	51
cg04645049	51
cg04968473	51
cg05142115	51
cg05887405	51
cg06325687	51
cg06625414	51
cg06654447	51
cg07064406	51
cg07380416	51
cg07509155	51
cg08422599	51
cg08965527	51
cg09047884	51
cg09572106	51
cg11275139	51
cg11676599	51
cg13289321	51
cg13455369	51
cg13696887	51
cg14061619	51
cg14093368	51
cg14711201	51
cg15207953	51
cg15540820	51
cg16593081	51
cg17756392	51
cg17872757	51
cg18267374	51
cg18482268	51
cg18572014	51
cg18923230	51
cg21374864	51
cg23093496	51
cg23233234	51
cg24986572	51
cg25229305	51
cg25781162	51
cg26260350	51
cg26904212	51
cg00213331	50
cg00691625	50
cg01892528	50
cg04886198	50
cg05556717	50
cg06815817	50
cg06827038	50
cg07000785	50
cg07237939	50
cg09002774	50
cg09433780	50
cg10266188	50
cg10491648	50
cg10654016	50
cg11044163	50
cg11394785	50
cg11844110	50
cg12099357	50
cg12293634	50
cg12603560	50
cg13447818	50
cg13605579	50
cg13621440	50
cg13828758	50
cg14181391	50
cg16243644	50
cg16405575	50
cg16723180	50
cg16753336	50
cg17150465	50
cg17269548	50
cg17705056	50
cg17740305	50
cg18825999	50
cg20281815	50
cg20576002	50
cg20633883	50
cg20651453	50
cg21097640	50
cg22165175	50
cg22181664	50
cg22377428	50
cg22524514	50
cg22562335	50
cg24356289	50
cg25117976	50
cg26088104	50
cg26091981	50
cg26918728	50
cg26928682	50
cg00405070	49
cg00811081	49
cg01109219	49
cg01359534	49
cg01593385	49
cg01678893	49
cg01731341	49
cg02090283	49
cg02141570	49
cg02237186	49
cg02250992	49
cg02537838	49
cg02763671	49
cg03557698	49
cg03602500	49
cg04176254	49
cg04336572	49
cg05225996	49
cg05306176	49
cg05348272	49
cg07594478	49
cg07851243	49
cg08775230	49
cg09676390	49
cg10316635	49
cg10477754	49
cg10583382	49
cg11856918	49
cg12069309	49
cg13060405	49
cg13323752	49
cg14645481	49
cg14700707	49
cg15214092	49
cg15774495	49
cg17676574	49
cg18241160	49
cg19135982	49
cg19192120	49
cg19257550	49
cg19580810	49
cg19998328	49
cg20938286	49
cg21137417	49
cg22807823	49
cg24936630	49
cg25438440	49
cg25697314	49
cg26071978	49
cg26258330	49
cg26709859	49
cg27529628	49
cg00756058	48
cg01739167	48
cg01805784	48
cg02085507	48
cg02880679	48
cg04164824	48
cg04464446	48
cg04586563	48
cg05421688	48
cg05593479	48
cg05602212	48
cg05793077	48
cg05797656	48
cg05856931	48
cg06834983	48
cg07315445	48
cg07384961	48
cg07475743	48
cg07947930	48
cg08244028	48
cg08261666	48
cg09305224	48
cg09636671	48
cg09867835	48
cg10403260	48
cg11108890	48
cg11747499	48
cg12914014	48
cg13588835	48
cg13801381	48
cg14117297	48
cg14409083	48
cg15165084	48
cg15428653	48
cg16120811	48
cg17983307	48
cg18473117	48
cg18671950	48
cg19061982	48
cg19216044	48
cg21235838	48
cg21572997	48
cg21954994	48
cg22606062	48
cg22727416	48
cg22774012	48
cg23653187	48
cg24433189	48
cg25132078	48
cg25425078	48
cg25447894	48
cg25499099	48
cg25766774	48
cg26507477	48
cg00512279	47
cg01092036	47
cg01313514	47
cg01402045	47
cg01665633	47
cg01965939	47
cg02937102	47
cg03386140	47
cg04322134	47
cg04982748	47
cg05294455	47
cg05396987	47
cg05717160	47
cg05822532	47
cg05905876	47
cg05932408	47
cg07230446	47
cg07361385	47
cg08361238	47
cg08365982	47
cg08487038	47
cg08572611	47
cg08700306	47
cg08861115	47
cg09564133	47
cg11654620	47
cg12484193	47
cg12897370	47
cg13384498	47
cg14260918	47
cg14452392	47
cg14830952	47
cg14882700	47
cg15309066	47
cg15482690	47
cg16124337	47
cg16452396	47
cg16625216	47
cg16959606	47
cg17055734	47
cg17891123	47
cg18328334	47
cg18503052	47
cg19111262	47
cg20425130	47
cg22168676	47
cg23280339	47
cg23613177	47
cg24099544	47
cg24777065	47
cg25336579	47
cg26655138	47
cg26862286	47
cg26875522	47
cg27566805	47
cg00363813	46
cg00411097	46
cg00475955	46
cg00668685	46
cg00973286	46
cg01231779	46
cg01309153	46
cg01313949	46
cg01726767	46
cg02105377	46
cg02210123	46
cg02409351	46
cg03366382	46
cg03414321	46
cg03891191	46
cg04434339	46
cg04515567	46
cg04534765	46
cg04879235	46
cg05150177	46
cg06193397	46
cg06719391	46
cg06827976	46
cg07551659	46
cg08487374	46
cg10642330	46
cg10667970	46
cg10766289	46
cg11752275	46
cg12080675	46
cg12149391	46
cg12391048	46
cg13086467	46
cg13882267	46
cg14277848	46
cg14613972	46
cg15261665	46
cg15385623	46
cg15774153	46
cg16016641	46
cg16049587	46
cg19857541	46
cg20312687	46
cg20718816	46
cg20888386	46
cg21053529	46
cg22774472	46
cg23434919	46
cg23813564	46
cg25746138	46
cg25999486	46
cg26053864	46
cg26200585	46
cg26829529	46
cg27072323	46
cg27092035	46
cg27442349	46
cg27638597	46
cg00840516	45
cg00856375	45
cg00995327	45
cg01593886	45
cg02628930	45
cg02847216	45
cg02855426	45
cg03062665	45
cg03221619	45
cg04273431	45
cg04311606	45
cg04614380	45
cg04636557	45
cg04981492	45
cg05851042	45
cg06383088	45
cg06730468	45
cg07494248	45
cg07558006	45
cg07791997	45
cg08245789	45
cg09408780	45
cg09513026	45
cg11432797	45
cg12331980	45
cg12530270	45
cg12688043	45
cg12728629	45
cg12741488	45
cg12864581	45
cg12958778	45
cg13504059	45
cg13851211	45
cg14277764	45
cg14289461	45
cg14348532	45
cg15046693	45
cg15187606	45
cg15839448	45
cg16141690	45
cg17356181	45
cg17563769	45
cg17826679	45
cg19264571	45
cg19388557	45
cg19534879	45
cg19747852	45
cg19971655	45
cg20303303	45
cg20442709	45
cg20903926	45
cg21415080	45
cg21416602	45
cg22252999	45
cg22951794	45
cg23772557	45
cg24126851	45
cg24386906	45
cg24408817	45
cg24511534	45
cg25608041	45
cg25658980	45
cg26065841	45
cg26683005	45
cg27204739	45
cg27242945	45
cg00164041	44
cg00376639	44
cg00638514	44
cg00948524	44
cg01635061	44
cg01664666	44
cg01919208	44
cg02873524	44
cg03839972	44
cg03998348	44
cg04967538	44
cg05401645	44
cg05889321	44
cg06529761	44
cg06594008	44
cg07858745	44
cg08195505	44
cg08711674	44
cg08798116	44
cg09034836	44
cg09266433	44
cg09394600	44
cg10732834	44
cg11730691	44
cg11880211	44
cg12153542	44
cg12467864	44
cg12547930	44
cg13421924	44
cg13982661	44
cg14243026	44
cg15444978	44
cg15774283	44
cg16632891	44
cg16771596	44
cg17031727	44
cg17190608	44
cg17293641	44
cg17410236	44
cg17601843	44
cg17607231	44
cg18342900	44
cg18565355	44
cg18952647	44
cg19502744	44
cg19596204	44
cg20247600	44
cg20354892	44
cg20816612	44
cg21301148	44
cg22084336	44
cg22131691	44
cg22862656	44
cg23191950	44
cg23205633	44
cg23207990	44
cg23513690	44
cg24068708	44
cg24352530	44
cg24765079	44
cg25033144	44
cg26465666	44
cg26556918	44
cg26572597	44
cg26623224	44
cg26721993	44
cg27257408	44
cg27342801	44
cg27394038	44
cg01017147	43
cg01074640	43
cg01910452	43
cg02545192	43
cg04063348	43
cg04388983	43
cg04541607	43
cg05028467	43
cg05480532	43
cg06324671	43
cg06469542	43
cg06590610	43
cg06700462	43
cg07570142	43
cg07775675	43
cg07957491	43
cg07979357	43
cg08214957	43
cg09260564	43
cg09350141	43
cg09685747	43
cg10275770	43
cg10305797	43
cg10334928	43
cg10493166	43
cg10644361	43
cg11613875	43
cg11917694	43
cg12032116	43
cg12114524	43
cg12438037	43
cg12946690	43
cg13815872	43
cg14106632	43
cg14120336	43
cg14409941	43
cg14523284	43
cg14757296	43
cg14892037	43
cg14964658	43
cg14974772	43
cg15227610	43
cg16000888	43
cg16013246	43
cg16041611	43
cg18153060	43
cg18176813	43
cg18878034	43
cg19132372	43
cg19196182	43
cg19793718	43
cg19846927	43
cg20008332	43
cg20320468	43
cg20491707	43
cg20721467	43
cg20764656	43
cg21044104	43
cg21796234	43
cg22009138	43
cg22276571	43
cg22585988	43
cg22639768	43
cg22734315	43
cg23207616	43
cg23704082	43
cg23916845	43
cg23922454	43
cg24653967	43
cg25431974	43
cg25741452	43
cg25764191	43
cg26202340	43
cg26490839	43
cg26661623	43
cg26738880	43
cg27059238	43
cg01161597	42
cg01507173	42
cg01570769	42
cg01838317	42
cg01885202	42
cg02056135	42
cg02351381	42
cg03490200	42
cg03569637	42
cg03625911	42
cg03820909	42
cg04098585	42
cg05699592	42
cg05922972	42
cg06454084	42
cg06476337	42
cg06917325	42
cg08551857	42
cg08801754	42
cg08996502	42
cg10094443	42
cg10414946	42
cg10954182	42
cg11021744	42
cg11063988	42
cg11172423	42
cg11346450	42
cg11398517	42
cg12085225	42
cg12561748	42
cg12741420	42
cg12941931	42
cg14198172	42
cg14376424	42
cg14879013	42
cg15408454	42
cg15555727	42
cg15585905	42
cg15756091	42
cg16019620	42
cg16158681	42
cg16174234	42
cg16509569	42
cg17044611	42
cg17279839	42
cg17356252	42
cg17428423	42
cg18034859	42
cg18106189	42
cg18632631	42
cg18795395	42
cg19211827	42
cg20113732	42
cg20595300	42
cg20622019	42
cg20856436	42
cg21087701	42
cg21621248	42
cg21655790	42
cg21728447	42
cg21898046	42
cg22051763	42
cg22889570	42
cg23580945	42
cg24873414	42
cg25219134	42
cg25505974	42
cg25612145	42
cg26227465	42
cg26352374	42
cg26646370	42
cg26721264	42
cg26738080	42
cg27477594	42
cg00020533	41
cg00081975	41
cg00274399	41
cg01545079	41
cg01653110	41
cg01883966	41
cg01918706	41
cg01999523	41
cg02537023	41
cg02599225	41
cg02765328	41
cg03506489	41
cg03848555	41
cg03856801	41
cg04223844	41
cg04375683	41
cg04779191	41
cg05406101	41
cg05946081	41
cg06084117	41
cg06295856	41
cg07011110	41
cg07115304	41
cg07456201	41
cg07469792	41
cg07824742	41
cg07845392	41
cg08332212	41
cg09378940	41
cg09435090	41
cg09750183	41
cg10104451	41
cg10494770	41
cg10497569	41
cg11480873	41
cg11856697	41
cg12112929	41
cg12247247	41
cg12279128	41
cg12373771	41
cg12619162	41
cg12810837	41
cg14288464	41
cg14371329	41
cg15186584	41
cg15228639	41
cg15495837	41
cg16272420	41
cg16377880	41
cg16382382	41
cg16852892	41
cg16862361	41
cg16989646	41
cg16990174	41
cg17523380	41
cg17854497	41
cg18221897	41
cg18370979	41
cg18399321	41
cg18780401	41
cg18953280	41
cg19219366	41
cg19917856	41
cg20074593	41
cg20114394	41
cg20357628	41
cg20781140	41
cg21142398	41
cg21289015	41
cg21301440	41
cg21304187	41
cg21358381	41
cg21475255	41
cg21712685	41
cg22606869	41
cg22899145	41
cg23173455	41
cg23698956	41
cg23940655	41
cg24447890	41
cg24546463	41
cg24751129	41
cg24779015	41
cg24928161	41
cg25632203	41
cg26687173	41
cg27626299	41
cg27662379	41
cg00019495	40
cg00136477	40
cg00410419	40
cg00601486	40
cg00718748	40
cg01197831	40
cg01335367	40
cg02097420	40
cg02148711	40
cg02431964	40
cg03001647	40
cg03532957	40
cg03665785	40
cg04456238	40
cg04741821	40
cg04770504	40
cg04826422	40
cg05156613	40
cg05497107	40
cg05564251	40
cg05934874	40
cg06141123	40
cg06899329	40
cg07031532	40
cg07292816	40
cg07405796	40
cg07525077	40
cg07652213	40
cg07739803	40
cg07772309	40
cg08375941	40
cg08696890	40
cg08759274	40
cg09458237	40
cg09547777	40
cg10222534	40
cg10467098	40
cg10578779	40
cg10756887	40
cg11154798	40
cg11206763	40
cg11226328	40
cg11238505	40
cg11246695	40
cg11418559	40
cg11628034	40
cg12111697	40
cg12356261	40
cg12694870	40
cg12813797	40
cg13247990	40
cg13426503	40
cg14322224	40
cg15154229	40
cg15239123	40
cg15659828	40
cg16544272	40
cg16705481	40
cg17162024	40
cg17398613	40
cg17496921	40
cg17775713	40
cg17865752	40
cg17868994	40
cg18189063	40
cg18239253	40
cg18799866	40
cg19058765	40
cg19578398	40
cg19902569	40
cg20692569	40
cg20695057	40
cg20969242	40
cg21474838	40
cg21615663	40
cg22130834	40
cg22152667	40
cg22463915	40
cg22468803	40
cg22827640	40
cg23346960	40
cg23575320	40
cg23610018	40
cg24914860	40
cg25201363	40
cg25328975	40
cg25567232	40
cg25624712	40
cg26163537	40
cg26206598	40
cg26599006	40
cg27464755	40
cg27626318	40
cg00050312	39
cg00925717	39
cg01221484	39
cg01684901	39
cg02096520	39
cg02608292	39
cg02748539	39
cg02932167	39
cg02982690	39
cg03026462	39
cg03752628	39
cg04034767	39
cg04398275	39
cg04413986	39
cg04506546	39
cg04712892	39
cg04806409	39
cg05056120	39
cg05244766	39
cg05731779	39
cg05938725	39
cg06025017	39
cg06151165	39
cg06489418	39
cg07959896	39
cg07974891	39
cg08118311	39
cg08301503	39
cg08578305	39
cg08705994	39
cg08781448	39
cg08872483	39
cg09186006	39
cg09283007	39
cg09770323	39
cg09799156	39
cg09935540	39
cg09936561	39
cg09995854	39
cg10551759	39
cg10763288	39
cg12236045	39
cg12242338	39
cg12317676	39
cg12422450	39
cg12532169	39
cg12726576	39
cg12823748	39
cg13446235	39
cg13966710	39
cg14142521	39
cg14642832	39
cg14932684	39
cg15439862	39
cg15518883	39
cg15544036	39
cg15586352	39
cg15725933	39
cg16007680	39
cg16536918	39
cg16787352	39
cg16799087	39
cg17417191	39
cg17468997	39
cg17969298	39
cg17978274	39
cg18284523	39
cg18901940	39
cg18983672	39
cg19224837	39
cg19530885	39
cg19620294	39
cg19971804	39
cg19982860	39
cg20184165	39
cg20398399	39
cg20406374	39
cg20656116	39
cg20673075	39
cg21785260	39
cg21885650	39
cg21958034	39
cg21960882	39
cg21978299	39
cg22230395	39
cg22582569	39
cg22682953	39
cg22750254	39
cg23357981	39
cg23644127	39
cg23651356	39
cg23913400	39
cg24457403	39
cg25002911	39
cg25014318	39
cg26018901	39
cg26211698	39
cg26530341	39
cg26937500	39
cg27011193	39
cg27196102	39
cg27223047	39
cg27344326	39
cg27546682	39
cg27555365	39
cg00162643	38
cg00559473	38
cg01311051	38
cg01449415	38
cg01549015	38
cg02245378	38
cg02548238	38
cg02727423	38
cg02756614	38
cg03731898	38
cg04057485	38
cg04283392	38
cg04443324	38
cg04633384	38
cg05961827	38
cg05982504	38
cg06015218	38
cg06281795	38
cg06665941	38
cg07496861	38
cg07792737	38
cg07803864	38
cg07819926	38
cg08101172	38
cg08339208	38
cg08418332	38
cg08551633	38
cg08584430	38
cg09243021	38
cg09382850	38
cg09868882	38
cg10069638	38
cg10221736	38
cg10764357	38
cg10807560	38
cg10871523	38
cg11049298	38
cg11316784	38
cg11375102	38
cg11406695	38
cg11628026	38
cg11649001	38
cg11675413	38
cg11719412	38
cg11909865	38
cg12266551	38
cg12280407	38
cg12743894	38
cg12775613	38
cg13133148	38
cg13286902	38
cg13792279	38
cg14011734	38
cg14035045	38
cg14106308	38
cg14409958	38
cg14414534	38
cg15262984	38
cg15307169	38
cg15784332	38
cg16000832	38
cg16193203	38
cg16425577	38
cg17095936	38
cg17206029	38
cg17386185	38
cg17465219	38
cg17834752	38
cg17877494	38
cg18130100	38
cg18568653	38
cg18607470	38
cg19290962	38
cg19306866	38
cg19873785	38
cg20088535	38
cg20495040	38
cg20965815	38
cg21259253	38
cg21378047	38
cg21516384	38
cg21762589	38
cg22016649	38
cg22566906	38
cg22627427	38
cg23499129	38
cg23502772	38
cg23659398	38
cg23663476	38
cg23780937	38
cg23983366	38
cg24648061	38
cg24862483	38
cg24922992	38
cg26171231	38
cg26570233	38
cg27005181	38
cg27394046	38
cg27416067	38
cg00671161	37
cg00890257	37
cg01485645	37
cg01594214	37
cg01620308	37
cg01638735	37
cg01782320	37
cg02077702	37
cg02512860	37
cg02516388	37
cg02586730	37
cg03047098	37
cg03473294	37
cg03543403	37
cg03643709	37
cg03802191	37
cg03958979	37
cg04270799	37
cg04458548	37
cg04471507	37
cg04598121	37
cg04605667	37
cg04619859	37
cg04828892	37
cg05112299	37
cg05191792	37
cg05434957	37
cg05656364	37
cg06471905	37
cg06725760	37
cg06730286	37
cg07080946	37
cg07294734	37
cg07326074	37
cg07484450	37
cg07572435	37
cg07799947	37
cg07841014	37
cg08069899	37
cg08529529	37
cg08585897	37
cg08697665	37
cg08970446	37
cg09259332	37
cg09276451	37
cg09453737	37
cg09754413	37
cg09757107	37
cg09839960	37
[truncated: 509 more rows]
