# Supplementary material for: Identification of prognostic signature in cancer based on DNA methylation interaction network
Source: BMC Med Genomics. 2017 Dec 21;10(Suppl 4):63. doi: 10.1186/s12920-017-0307-9 (PMC5763425; doi:10.1186/s12920-017-0307-9)
Supplement: Supplementary file 7 — Hubs in the network of glioblastoma multiforme. (XLSX 57 kb) [file 12920_2017_307_MOESM7_ESM.xlsx]

## Sheet: Sheet1
Table S6. Hubs in the network of glioblastoma multiforme
Hubs	Degree
cg00534856	395
cg13758677	309
cg22039846	281
cg24570987	271
cg08524525	271
cg02601403	262
cg15627025	260
cg08946989	259
cg08472583	252
cg23350580	246
cg12188482	243
cg15586352	237
cg01639034	232
cg19233923	217
cg20732367	215
cg24908058	214
cg14710524	208
cg10218646	205
cg24340657	203
cg04901273	199
cg13332925	196
cg20758803	196
cg24146183	193
cg02658214	191
cg26461637	189
cg12954718	189
cg22110261	185
cg02285477	184
cg20050012	184
cg01572266	183
cg26968812	181
cg02558133	180
cg19663795	180
cg00645922	179
cg14462626	178
cg26771217	174
cg21596858	169
cg19987219	166
cg14108384	165
cg24997944	164
cg15749322	161
cg08780378	160
cg23889021	160
cg14545899	157
cg00136105	156
cg27096144	155
cg21663722	154
cg09997760	152
cg01214209	151
cg02332537	150
cg03460682	147
cg25536300	147
cg18217172	146
cg16708281	145
cg09500672	145
cg25942450	145
cg07138512	144
cg02060698	142
cg05023540	142
cg27074297	141
cg20913782	139
cg06816161	139
cg23248587	139
cg20785344	138
cg00226923	138
cg21457804	138
cg09002774	137
cg14654385	136
cg11710560	136
cg03694261	135
cg22598563	135
cg12594641	134
cg10732834	134
cg07780979	134
cg06611744	132
cg14533138	132
cg09549827	131
cg24904765	130
cg26542130	129
cg10773869	129
cg03741352	127
cg01447817	127
cg11498740	126
cg02067021	126
cg06615154	125
cg23696834	125
cg24318412	125
cg20416179	125
cg11884699	125
cg26136776	125
cg03077492	124
cg17095279	124
cg12422683	122
cg22913584	122
cg05596756	122
cg09039698	122
cg21295911	121
cg06222800	121
cg21960110	121
cg23092823	120
cg01439669	120
cg21905630	119
cg20083676	119
cg16799087	119
cg24941797	119
cg18150721	118
cg08934443	118
cg18621299	117
cg19496782	117
cg03597525	117
cg04979933	117
cg11653864	117
cg25416014	117
cg12946690	117
cg22058458	117
cg03565782	116
cg09644722	116
cg01708964	115
cg14087150	115
cg23239842	115
cg17602451	115
cg20506766	115
cg21650900	115
cg04126816	115
cg17259741	115
cg17701886	115
cg01309153	114
cg26191951	114
cg00940891	112
cg15797414	112
cg26538116	112
cg06377278	111
cg00231140	111
cg09989883	111
cg18493899	111
cg17189058	110
cg02360616	110
cg06363801	110
cg17468997	110
cg26917625	109
cg10061117	109
cg20252016	109
cg08974656	108
cg26252167	107
cg14061619	107
cg18884137	107
cg08881067	107
cg04533591	107
cg14155482	107
cg02148642	107
cg15910079	107
cg05839235	106
cg03920233	106
cg20425130	106
cg25591670	105
cg20822628	105
cg14700821	105
cg07050831	104
cg04273556	104
cg03963198	104
cg14094063	104
cg17001430	103
cg06940792	103
cg10150530	103
cg20684973	103
cg15228639	103
cg05873268	103
cg05955301	103
cg01439983	102
cg15835825	102
cg08303146	102
cg06952117	102
cg04629204	102
cg14532417	102
cg09131135	102
cg26235710	102
cg18910313	102
cg11024597	102
cg04994456	102
cg19352977	102
cg03327494	102
cg03958344	102
cg13350481	101
cg07944811	101
cg10762615	101
cg20228512	101
cg15473868	100
cg01623438	100
cg07360692	100
cg02496295	100
cg20695057	100
cg01261535	99
cg16188038	99
cg25214366	99
cg21329628	99
cg14737977	99
cg04305134	99
cg10665018	99
cg07133445	99
cg04495969	99
cg20583073	99
cg08395706	99
cg26206598	98
cg27063607	98
cg08871016	98
cg25545210	98
cg00464269	98
cg21415604	98
cg14003512	98
cg08321330	98
cg19580810	97
cg20938286	97
cg08970446	97
cg21860846	97
cg27377213	97
cg24792749	97
cg24197445	97
cg09052983	96
cg11847949	96
cg23610841	96
cg01483882	96
cg01578341	96
cg09469394	96
cg17022635	96
cg21872129	96
cg23265096	96
cg17983064	96
cg09120035	96
cg04488758	96
cg06074920	95
cg18058833	95
cg18815943	95
cg24654547	95
cg09434995	94
cg25762706	94
cg23526055	94
cg12619162	94
cg22297305	94
cg14234680	94
cg06499565	94
cg24691453	93
cg17409393	93
cg06545504	93
cg23173910	93
cg11264817	93
cg11243196	93
cg06484397	93
cg04457051	93
cg27457941	93
cg08866753	93
cg25076881	93
cg11237817	93
cg03782727	93
cg17127769	92
cg25945374	92
cg16584911	92
cg07149772	92
cg27071517	92
cg15231886	92
cg21030483	91
cg12387247	91
cg10883352	91
cg21142188	91
cg08860710	91
cg07792737	91
cg12448933	91
cg11572744	90
cg05664072	90
cg07551659	90
cg01152499	90
cg01535453	90
cg15972294	90
cg23213688	90
cg10769011	90
cg08695223	90
cg14519350	90
cg14550570	90
cg11784281	90
cg19464944	90
cg19723775	89
cg17159242	89
cg24053619	89
cg11815363	89
cg25240333	89
cg12435359	89
cg27079104	89
cg26937148	88
cg09529667	88
cg00273068	88
cg07031532	88
cg26380756	88
cg20427865	88
cg21255605	88
cg16732880	88
cg21453677	87
cg14837165	87
cg11100802	87
cg13319175	87
cg27198071	87
cg01357263	87
cg14170423	87
cg00630164	87
cg26424013	87
cg26117023	87
cg03423524	87
cg10061496	87
cg04712018	86
cg05677402	86
cg09266433	86
cg11334469	86
cg23749760	86
cg04962134	86
cg06597095	86
cg09273772	86
cg23612220	86
cg12177677	86
cg26149550	86
cg24003542	85
cg05714219	85
cg13446852	85
cg19703628	85
cg04431776	85
cg21698790	85
cg21358381	85
cg20615951	85
cg27109647	85
cg06979034	85
cg15557833	85
cg27504991	84
cg09076123	84
cg03135598	84
cg12813797	84
cg00105253	84
cg03698393	84
cg13614181	84
cg03608974	84
cg08656294	84
cg18424538	84
cg16854524	84
cg16786703	84
cg15911500	84
cg10487127	84
cg11735358	84
cg07800320	84
cg04872689	83
cg08738040	83
cg08785133	83
cg04164824	83
cg16842485	83
cg07855056	83
cg22228296	83
cg20084646	83
cg08820801	82
cg03442064	82
cg23279136	82
cg02516388	82
cg22478614	82
cg14034870	82
cg18943195	82
cg05020203	82
cg24618716	82
cg07567107	82
cg15585905	82
cg24697031	81
cg06872331	81
cg24457403	81
cg04914105	81
cg08452348	81
cg04916311	81
cg02200132	81
cg23152667	81
cg19547629	81
cg26238727	80
cg23214764	80
cg27072387	80
cg20326867	80
cg16050957	80
cg17788013	80
cg16983159	80
cg05286874	80
cg13342625	80
cg11811840	80
cg22827640	80
cg02005375	80
cg23815845	80
cg21902544	80
cg21169285	80
cg04598744	80
cg15927263	79
cg02068676	79
cg17496921	79
cg02276793	79
cg06269753	79
cg14246617	79
cg25107791	79
cg09585781	79
cg16483916	79
cg19029454	79
cg07028533	79
cg05446471	79
cg19465374	79
cg21044104	79
cg09149294	79
cg02238826	78
cg00009407	78
cg02626929	78
cg22424108	78
cg00214346	78
cg10705800	78
cg00563926	78
cg13979182	78
cg26248486	78
cg24441350	78
cg10507231	78
cg07342545	78
cg02665570	78
cg02148711	77
cg04036714	77
cg07361385	77
cg08145177	77
cg15235832	77
cg21024145	77
cg03770147	77
cg15967525	77
cg22154562	77
cg17484237	77
cg19539004	77
cg13650137	77
cg26229274	77
cg17413703	77
cg13360404	76
cg21686900	76
cg14724364	76
cg20083730	76
cg25492727	76
cg17237063	76
cg08742106	76
cg11266874	76
cg11004890	76
cg15526708	76
cg14120879	76
cg18013830	76
cg05467167	76
cg03751799	76
cg26023751	76
cg08999895	75
cg09547190	75
cg07775501	75
cg10829134	75
cg26986815	75
cg18137704	75
cg14011734	75
cg18575221	75
cg16235860	75
cg13510327	75
cg26266326	75
cg21572897	75
cg09399047	74
cg19574623	74
cg17319849	74
cg05911610	74
cg23290344	74
cg13230584	74
cg14871856	74
cg03312124	74
cg19420968	74
cg05759269	74
cg25459778	74
cg05874478	74
cg08045570	74
cg07256847	73
cg26698580	73
cg03891191	73
cg00651216	73
cg04030848	73
cg23205633	73
cg22467071	73
cg04650786	73
cg10046892	73
cg07036775	73
cg15157837	73
cg13857440	73
cg00522034	73
cg19636861	73
cg18159180	72
cg01673583	72
cg05590567	72
cg03289369	72
cg02102644	72
cg20319264	72
cg20022511	72
cg11846956	72
cg23434919	72
cg19120125	72
cg25637824	72
cg09088508	72
cg09438266	72
cg13587740	72
cg02329886	71
cg26478992	71
cg18923230	71
cg06132324	71
cg10248727	71
cg20059151	71
cg21825364	71
cg14602578	71
cg19538485	71
cg14404298	71
cg04478795	71
cg19569684	71
cg05382123	71
cg05679613	71
cg08789908	71
cg00618396	70
cg17592812	70
cg22708914	70
cg16091845	70
cg23970785	70
cg15082782	70
cg03100196	70
cg07673945	70
cg22559669	70
cg21944455	70
cg24546463	70
cg27573806	70
cg26738912	70
cg25764191	70
cg25971347	70
cg01087382	70
cg15361750	70
cg14223017	70
cg02915837	69
cg27610250	69
cg02491012	69
cg22248011	69
cg07832674	69
cg01095395	69
cg19747852	69
cg22939715	69
cg09878269	69
cg24315815	69
cg16370389	69
cg16822189	69
cg10238818	69
cg08373610	69
cg05852416	69
cg19987840	69
cg11864993	69
cg07816074	69
cg22461615	69
cg23414431	69
cg20736065	69
cg03549571	69
cg06425868	68
cg00547829	68
cg15433631	68
cg19714296	68
cg22812892	68
cg16224854	68
cg00123035	68
cg23179321	68
cg18905952	68
cg14550007	68
cg19088651	68
cg07098866	68
cg10444350	68
cg11109684	68
cg12730381	68
cg23509064	68
cg00912942	68
cg24221059	68
cg07512345	67
cg14191109	67
cg20540913	67
cg18357098	67
cg05294455	67
cg27168073	67
cg26285698	67
cg02995853	67
cg06305609	67
cg13153865	67
cg15342384	67
cg16240480	67
cg02721374	67
cg18579327	66
cg02240622	66
cg08348496	66
cg22874960	66
cg05287690	66
cg26021476	66
cg04956511	66
cg23519022	66
cg11698653	66
cg24063382	66
cg00243313	66
cg08924430	66
cg16878652	66
cg00321478	66
cg15900980	66
cg01265637	66
cg05461276	66
cg01359534	66
cg03414321	66
cg13637733	66
cg10960946	66
cg23093496	66
cg05779272	66
cg06840801	66
cg18267374	66
cg02658251	65
cg00027083	65
cg12229172	65
cg00645579	65
cg21279955	65
cg20526800	65
cg15983005	65
cg19019972	65
cg10164686	65
cg23360251	65
cg01056155	65
cg22940789	65
cg26556918	65
cg07909265	65
cg11804789	65
cg01259619	65
cg07621042	65
cg07974125	65
cg15350194	65
cg21172540	65
cg18236477	65
cg05191792	65
cg17518965	65
cg18572014	64
cg19522332	64
cg01382363	64
cg03026462	64
cg21942082	64
cg06780358	64
cg03594044	64
cg14297876	64
cg03977782	64
cg14757296	64
cg05439368	64
cg16609872	64
cg00954003	64
cg27207274	64
cg19125323	64
cg11620807	64
cg12064626	64
cg16008138	64
cg11269533	64
cg19280014	64
cg20676303	64
cg05879334	64
cg26815021	64
cg05158615	64
cg08815403	64
cg01852131	64
cg19728485	64
cg00298357	63
cg10280342	63
cg04185037	63
cg00489401	63
cg15344028	63
cg12465398	63
cg04722168	63
cg19868691	63
cg16312916	63
cg20029652	63
cg17399352	63
cg02602864	63
cg25560840	63
cg18417464	63
cg11346450	63
cg04249030	63
cg16898150	63
cg17407908	63
cg14174099	63
cg05654164	63
cg27253386	63
cg14415034	63
cg11392765	63
cg01420388	62
cg19038540	62
cg09930410	62
cg11795262	62
cg15170903	62
cg23709121	62
cg02998425	62
cg01373706	62
cg11465971	62
cg04879235	62
cg05161795	62
cg24964368	62
cg23333420	62
cg10055471	62
cg07569069	62
cg21066636	62
cg07380416	62
cg26897054	62
cg03642518	62
cg02617361	62
cg17709884	62
cg02316718	62
cg22646528	62
cg08539093	62
cg09229960	62
cg24734575	62
cg13946860	62
cg04197051	62
cg13412615	62
cg12149391	62
cg13823701	61
cg06501790	61
cg25920792	61
cg23070585	61
cg20972416	61
cg18552077	61
cg00658626	61
cg01497501	61
cg19624775	61
cg25040282	61
cg25659818	61
cg09541468	61
cg11027570	61
cg26266098	61
cg26646980	61
cg07289581	61
cg11724759	61
cg02337166	61
cg01297972	61
cg11255230	61
cg25192419	61
cg25787984	61
cg02090283	61
cg07073964	61
cg07778080	61
cg10935550	61
cg22986271	61
cg10796979	61
cg06543018	61
cg04747322	60
cg22374142	60
cg06493386	60
cg17488985	60
cg19005210	60
cg14781919	60
cg26233468	60
cg12497692	60
cg23934633	60
cg15824968	60
cg20629097	60
cg19223616	60
cg13669740	60
cg15676084	60
cg04415689	60
cg02649608	60
cg03544320	60
cg07080007	60
cg22800191	60
cg13240311	60
cg22038738	60
cg14592406	60
cg08585897	60
cg12701101	60
cg13645811	60
cg18106189	60
cg11476211	60
cg14519525	60
cg17797182	60
cg05909475	60
cg03418289	60
cg16456919	60
cg12775479	60
cg20284673	60
cg17572572	60
cg10262425	60
cg20420254	60
cg21402071	60
cg24073161	60
cg24779040	60
cg06614002	60
cg12917695	60
cg01795122	60
cg13789523	59
cg21257635	59
cg15802192	59
cg22127491	59
cg12653105	59
cg10150813	59
cg22580173	59
cg25141490	59
cg09805010	59
cg08448751	59
cg22054164	59
cg12567315	59
cg07896225	59
cg02274362	59
cg00513220	59
cg03217964	59
cg21277505	59
cg19886179	59
cg11178136	59
cg03856801	59
cg02082571	59
cg24326142	59
cg22269795	59
cg17079378	59
cg18915437	59
cg00852964	59
cg15092544	59
cg24949049	59
cg15060813	59
cg08026144	59
cg06719391	59
cg11909865	59
cg12836863	59
cg17939444	58
cg11539173	58
cg11378052	58
cg03942271	58
cg15693363	58
cg24241455	58
cg10069638	58
cg04718342	58
cg18878034	58
cg05797656	58
cg13493001	58
cg16550324	58
cg21700166	58
cg22181664	58
cg04898797	58
cg14043411	58
cg17698505	58
cg22050893	58
cg05927017	58
cg19400725	58
cg26053864	58
cg12799895	58
cg23953831	58
cg21794225	58
cg13892015	58
cg24447890	58
cg08417687	58
cg14039952	58
cg22772878	58
cg22416721	58
cg21587861	58
cg27005179	58
cg14831798	57
cg06834261	57
cg15439862	57
cg17264470	57
cg25132078	57
cg18360149	57
cg17642353	57
cg14817848	57
cg20748065	57
cg20188282	57
cg27348440	57
cg17096191	57
cg00510787	57
cg22774472	57
cg19418515	57
cg12542604	57
cg01697732	57
cg27550918	57
cg06630737	57
cg04211745	57
cg01375871	57
cg19364957	57
cg24000189	57
cg15046735	57
cg03900542	57
cg22441882	57
cg19238398	57
cg21840599	57
cg00705255	57
cg24075743	57
cg01909245	57
cg04648440	57
cg14838256	57
cg18661868	57
cg18160978	57
cg05221167	57
cg07572435	57
cg22572214	57
cg05229898	57
cg18579447	57
cg20908993	57
cg14679230	57
cg05898356	56
cg18939260	56
cg20179697	56
cg20088535	56
cg17386433	56
cg03221619	56
cg14260918	56
cg06822229	56
cg15991288	56
cg05778847	56
cg09619786	56
cg11979382	56
cg01693157	56
cg00625653	56
cg22209624	56
cg03626672	56
cg07973461	56
cg20091107	56
cg23587449	56
cg12182525	56
cg27627570	56
cg21571937	56
cg27368011	56
cg06980053	56
cg15983538	56
cg13589108	56
cg16962970	56
cg20300246	56
cg17929627	56
cg03919644	56
cg01883521	56
cg05659947	56
cg22640452	56
cg19329556	56
cg04619381	56
cg18988110	56
cg18485154	56
cg03098361	56
cg15002214	56
cg24820508	56
cg19890739	56
cg09223071	56
cg04108240	56
cg01295203	56
cg15520279	56
cg10590292	56
cg18719814	56
cg19700658	55
cg17669700	55
cg06392241	55
cg02332525	55
cg08634024	55
cg21129531	55
cg23828212	55
cg22185378	55
cg24356289	55
cg06641366	55
cg24443136	55
cg18182399	55
cg15307268	55
cg10318351	55
cg24356797	55
cg26780333	55
cg26904212	55
cg19685976	55
cg20559561	55
cg04485075	55
cg14212314	55
cg16571399	55
cg19378039	55
cg17676096	55
cg06471905	55
cg14225485	55
cg07833035	55
cg02602411	55
cg18353563	55
cg05554936	55
cg22174355	55
cg23947872	55
cg19859270	55
cg05243815	55
cg08790550	55
cg11468711	55
cg24840099	55
cg17026542	55
cg12288842	55
cg23797100	55
cg18972811	55
cg13601079	55
cg03966406	55
cg20906802	55
cg19168631	55
cg24030449	55
cg21693321	55
cg19740969	55
cg26385743	55
cg05800321	54
cg25658178	54
cg16313343	54
cg11646757	54
cg05366401	54
cg14892037	54
cg05368942	54
cg00830393	54
cg02059813	54
cg13825058	54
cg15765694	54
cg15679651	54
cg09303043	54
cg22449795	54
cg13173909	54
cg11320084	54
cg13935507	54
cg24712395	54
cg03885639	54
cg19366178	54
cg15785580	54
cg00491404	54
cg06808983	54
cg19166347	54
cg02918483	54
cg03438904	54
cg10968649	54
cg19433435	54
cg20692569	54
cg00881370	54
cg16176301	54
cg18273566	54
cg26315802	54
cg21989094	54
cg07874520	54
cg08343943	54
cg05388361	54
cg05569220	54
cg16769442	54
cg09018810	54
cg12517167	54
cg07927484	54
cg25467603	54
cg22484793	54
cg27441551	54
cg01743370	53
cg07359545	53
cg03169180	53
cg16509569	53
cg01194444	53
cg10536625	53
cg13282951	53
cg00216758	53
cg04809787	53
cg13626881	53
cg11035216	53
cg19258973	53
cg11735605	53
cg17416146	53
cg05978187	53
cg04582938	53
cg15693736	53
cg26602920	53
cg21019820	53
cg07314414	53
cg03883519	53
cg03970351	53
cg11655691	53
cg12044889	53
cg21144587	53
cg24545967	53
cg21803417	53
cg08469834	53
cg14914982	53
cg09685104	53
cg19843036	53
cg26829318	53
cg27614038	53
cg25033144	53
cg07494248	52
cg01346718	52
cg06740897	52
cg21046413	52
cg09255666	52
cg21898046	52
cg08959992	52
cg03430067	52
cg08661227	52
cg26764244	52
cg09081544	52
cg06489418	52
cg17043155	52
cg05592434	52
cg26570233	52
cg13928961	52
cg26625319	52
cg08733315	52
cg20787196	52
cg10516359	52
cg18913951	52
cg16404689	52
cg22173227	52
cg04329382	52
cg07719512	52
cg25026013	52
cg23506842	52
cg21660130	52
cg10971269	52
cg09837977	52
cg02265318	52
cg03483654	52
cg07933197	52
cg05253327	52
cg25568243	52
cg24562819	52
cg03072378	52
cg16521836	52
cg24080529	52
cg15679098	52
cg20591405	52
cg22677246	52
cg24607535	52
cg25411534	52
cg02239082	52
cg09935228	52
cg16438432	52
cg08572611	52
cg25002911	52
cg03302287	52
cg19194595	52
cg18009798	52
cg20696985	51
cg26911787	51
cg12499211	51
cg18412613	51
cg01677098	51
cg07237939	51
cg03627896	51
cg06444558	51
cg26450866	51
cg12731488	51
cg21232685	51
cg08047907	51
cg27238470	51
cg15636587	51
cg01632825	51
cg22534509	51
cg04289385	51
cg15679095	51
cg16298264	51
cg27546682	51
cg06154597	51
cg09906458	51
cg00893987	51
cg02962299	51
cg00528052	51
cg00532890	51
cg24076884	51
cg02382666	51
cg25583174	51
cg12554857	51
cg03166779	51
cg00980978	51
cg01057962	51
cg24886748	51
cg07459489	51
cg15919045	51
cg14773282	51
cg01729862	51
cg09697386	51
cg24099544	51
cg18221897	51
cg08179530	51
cg25658980	51
cg02586730	50
cg01892528	50
cg09892203	50
cg18507125	50
cg17753124	50
cg18085435	50
cg21513553	50
cg13550877	50
cg17703554	50
cg24046110	50
cg26135325	50
cg06428195	50
cg00449941	50
cg02324920	50
cg27117399	50
cg23142935	50
cg10731022	50
cg03177025	50
cg12914657	50
cg18384403	50
cg02629312	50
cg18907029	50
cg21838334	50
cg14265670	50
cg04025590	50
cg11970458	50
cg15798153	50
cg24527001	50
cg06590610	50
cg07060572	50
cg02929869	50
cg10762132	50
cg18780284	50
cg24797967	50
cg19287277	50
cg22681784	50
cg18278261	50
cg09735905	50
cg23996306	50
cg08120190	50
cg14602658	50
cg14643520	50
cg01796228	50
cg02994216	50
cg12020639	50
cg11237115	50
cg16158807	50
cg08214029	50
cg15142488	50
cg12564453	49
cg02511532	49
cg11754676	49
cg07017374	49
cg03668539	49
cg20576510	49
cg15170424	49
cg17927917	49
cg14672994	49
cg24512973	49
cg01639256	49
cg22951794	49
cg27070899	49
cg01371258	49
cg13694749	49
cg06506156	49
cg13581941	49
cg08365982	49
cg18305837	49
cg21048669	49
cg17818900	49
cg21545849	49
cg23921699	49
cg22927043	49
cg15518950	49
cg09972884	49
cg14399078	49
cg09812049	49
cg27144395	49
cg27257408	49
cg17338258	49
cg24459563	49
cg23020402	49
cg05503412	49
cg09669099	49
cg25906332	49
cg03422350	49
cg19154438	49
cg14176475	49
cg17466768	49
cg03417317	49
cg18489434	49
cg09405612	49
cg16051685	49
cg02850821	49
cg19776090	49
cg01860753	49
cg23656386	49
cg06207804	49
cg02008154	49
cg24660086	49
cg19257200	49
cg27214365	49
cg27177839	49
cg01846065	48
cg00331237	48
cg00548268	48
cg19510484	48
cg01787047	48
cg00407150	48
cg22960952	48
cg11976790	48
cg21756353	48
cg00935430	48
cg03841029	48
cg22568695	48
cg11993300	48
cg17647744	48
cg10985987	48
cg18438777	48
cg05603623	48
cg13954572	48
cg11277126	48
cg10158080	48
cg01255591	48
cg13062935	48
cg01182697	48
cg25406735	48
cg20645649	48
cg03159329	48
cg15727249	48
cg13565723	48
cg04286933	48
cg14171523	48
cg21713812	48
cg07937272	48
cg08737421	48
cg05323436	48
cg26884581	48
cg18693704	48
cg01457653	48
cg14409958	48
cg08034397	48
cg17904068	48
cg00818872	48
cg13415207	48
cg01994328	48
cg27187881	48
cg13510363	48
cg26482939	48
cg06589885	48
cg01668465	48
cg24592207	48
cg26149678	48
cg23350087	48
cg20923575	48
cg17051623	48
cg21096399	48
cg20980592	48
cg24624819	48
cg24016044	48
cg03874199	47
cg13559495	47
cg02655204	47
cg09671005	47
cg18149919	47
cg10897648	47
cg27394038	47
cg12958836	47
cg00062776	47
cg21339926	47
cg11375079	47
cg25786436	47
cg21950493	47
cg05670408	47
cg18690395	47
cg22024657	47
cg16899036	47
cg10401803	47
cg07925687	47
cg18043455	47
cg11157872	47
cg19382714	47
cg19630506	47
cg05380982	47
cg03338064	47
cg09845946	47
cg14470209	47
cg07498879	47
cg07351267	47
cg05970437	47
cg25946952	47
cg19800926	47
cg16544272	47
cg09227136	47
cg00725635	47
cg10801369	47
cg25778166	47
cg07190917	47
cg17004373	47
cg17686885	47
cg24329794	47
cg23104955	47
cg02226871	47
cg15495837	47
cg26282384	47
cg14120784	47
cg01498098	47
cg05348272	47
cg14658285	47
cg13401831	47
cg27170298	47
cg24365867	47
cg02709261	47
cg20225889	47
cg11594228	47
cg07314337	47
cg05362516	47
cg02595263	47
cg16604516	47
cg02765045	47
cg15839448	47
cg01049530	47
cg18017908	47
cg02130905	47
cg05155595	47
cg09806934	47
cg19224837	47
cg03402876	47
cg05577173	47
cg07861564	47
cg14320796	47
cg16884042	47
cg18986165	47
cg25018329	47
cg03839341	47
cg21785260	47
cg24801210	47
cg19979773	46
cg03856786	46
cg15639045	46
cg04660410	46
cg24199834	46
cg08471713	46
cg26372557	46
cg03266904	46
cg11054882	46
cg08706258	46
cg05728656	46
cg05390437	46
cg07052087	46
cg05587158	46
cg13724288	46
cg11821147	46
cg08761447	46
cg15423862	46
cg08496601	46
cg17701785	46
cg09822001	46
cg24641737	46
cg17607231	46
cg09088834	46
cg00259755	46
cg24775607	46
cg04222374	46
cg20478514	46
cg07044282	46
cg19188060	46
cg00406844	46
cg17983307	46
cg00973286	46
cg04280758	46
cg23208881	46
cg01446983	46
cg04790829	46
cg04518106	46
cg15092802	46
cg11932564	46
cg11375622	46
cg07689821	46
cg13468685	46
cg24409107	46
cg12858514	46
cg08640498	46
cg10146929	46
cg06310489	46
cg15480475	46
cg20425293	46
cg15612847	46
cg23114594	46
cg26420196	46
cg10906135	46
cg25671651	46
cg23412875	46
cg13463167	46
cg24323434	46
cg05011018	46
cg14091223	46
cg09892390	46
cg22023770	46
cg04033774	46
cg03157806	46
cg18652852	46
cg23137254	46
cg20008332	46
cg19545851	46
cg01618304	46
cg25756129	46
cg01910452	46
cg11406695	46
cg02506908	46
cg11160820	45
cg17327630	45
cg22469841	45
cg19510999	45
cg07489134	45
cg10473004	45
cg25559625	45
cg12897370	45
cg15812957	45
cg23580945	45
cg03704653	45
cg01126560	45
cg10274502	45
cg19830147	45
cg07485588	45
cg27205791	45
cg01505590	45
cg08769044	45
cg17065601	45
cg17260954	45
cg04837997	45
cg00308133	45
cg18088324	45
cg27387222	45
cg23696886	45
cg21472642	45
cg20664201	45
cg20557567	45
cg23322523	45
cg03580247	45
cg07081888	45
cg24594997	45
cg17639290	45
cg24208206	45
cg04981492	45
cg25887739	45
cg00559473	45
cg00567749	45
cg01216369	45
cg19789505	45
cg15944762	45
cg02794695	45
cg18780401	45
cg15780888	45
cg19896347	45
cg01680823	45
cg12206093	45
cg07750111	45
cg13903548	45
cg14530801	45
cg22759185	45
cg18645952	45
cg10847798	45
cg23164327	45
cg01146980	45
cg25427580	45
cg04366367	45
cg20850582	45
cg20358834	45
cg22243844	45
cg07000551	45
cg19428417	45
cg04180953	45
cg05961595	45
cg16606638	45
cg09772827	45
cg03939485	45
cg19873785	45
cg23045373	45
cg09841009	45
cg24407065	45
cg02883161	44
cg15746719	44
cg04945541	44
cg03820909	44
cg17682309	44
cg21039822	44
cg21038229	44
cg03055492	44
cg12287813	44
cg22843446	44
cg25802871	44
cg16440909	44
cg03482087	44
cg08270477	44
cg20301340	44
cg18805835	44
cg25307081	44
cg19781053	44
cg25893483	44
cg19882093	44
cg24009736	44
cg20317180	44
cg04828892	44
cg24580782	44
cg03359508	44
cg00296685	44
cg14473145	44
cg00344358	44
cg18506679	44
cg00839802	44
cg27127056	44
cg26446827	44
cg08631437	44
cg13785207	44
cg13326338	44
cg18287975	44
cg13830624	44
cg06444781	44
cg16063112	44
cg08826863	44
cg14104257	44
cg05724065	44
cg17846100	44
cg05471775	44
cg08798116	44
cg06776256	44
cg18796520	44
cg08583049	44
cg06620254	44
cg12783776	44
cg03960217	44
cg21783004	44
cg04021421	44
cg27477594	44
cg09426307	44
cg27210766	44
cg18414950	44
cg20074795	44
cg21858376	44
cg18204052	44
cg23455517	44
cg18896687	44
cg21553524	44
cg02397720	44
cg23397015	44
cg05600717	44
cg15232450	44
cg27069263	44
cg02150709	44
cg08176694	44
cg12647643	44
cg21666675	44
cg08766149	44
cg14839257	44
cg07518362	44
cg03075662	44
cg20484352	43
cg21000021	43
cg07675682	43
cg00033773	43
cg25307641	43
cg18399321	43
cg17691309	43
cg12588476	43
cg25314216	43
cg07005767	43
cg16007680	43
cg09121849	43
cg25301180	43
cg00094851	43
cg13180098	43
cg01241836	43
cg21784498	43
cg12300353	43
cg04455999	43
cg21478222	43
cg23706422	43
cg22227058	43
cg21743830	43
cg15470750	43
cg01693108	43
cg00770279	43
cg01638735	43
cg23090046	43
cg07453618	43
cg02453653	43
cg17162271	43
cg16616325	43
cg15195353	43
cg25737664	43
cg25160554	43
cg09902130	43
cg02679745	43
cg20398120	43
cg08487374	43
cg22396755	43
cg22442730	43
cg04946535	43
cg07561588	43
cg02937060	43
cg08509737	43
cg16239406	43
cg19250891	43
cg05989054	43
cg25227148	43
cg00619207	43
cg04798158	43
cg09430689	43
cg19843429	43
cg22544376	43
cg10256052	43
cg14089692	43
cg20023231	43
cg25836271	43
cg16648297	43
cg08419026	43
cg02361557	43
cg06759890	43
cg05119831	43
cg11716026	43
cg27164762	43
cg21842664	43
cg22778180	43
cg21634602	43
cg12543649	43
cg08749917	43
cg01404197	43
cg12588301	43
cg03877802	43
cg09144196	43
cg17567317	43
cg27650175	43
cg05497107	43
cg18741962	43
cg06618866	43
cg04388983	43
cg22874695	43
cg25274750	43
cg04322344	43
cg25547939	42
cg08089301	42
cg08853659	42
cg04598121	42
cg05040447	42
cg10403260	42
cg21230133	42
cg17122244	42
cg08539991	42
cg25457331	42
cg17499294	42
cg20792833	42
cg11976048	42
cg12576700	42
cg07190485	42
cg27152280	42
cg15612063	42
cg22979433	42
cg18152712	42
cg18556220	42
cg21722058	42
cg11639651	42
cg15475323	42
cg07387450	42
cg05810550	42
cg25672287	42
cg16855929	42
cg12532477	42
cg12728629	42
cg03243700	42
cg06862062	42
cg19587401	42
cg06821120	42
cg11328875	42
cg08207256	42
cg22814929	42
cg16465769	42
cg08145590	42
cg05564657	42
cg12331980	42
cg23540745	42
cg24474182	42
cg00605270	42
cg25152631	42
cg00712898	42
cg08966293	42
cg03570976	42
cg03802231	42
cg00885506	42
cg07276902	42
cg25549459	42
cg08052882	42
cg17917518	42
cg08715837	42
cg09175724	42
cg11695684	42
cg00983899	42
cg06114765	42
cg24340926	42
cg15489422	42
cg13424446	42
cg19196182	42
cg25858682	42
cg03776464	42
cg17731261	42
cg07740640	42
cg16826286	42
cg27416437	42
cg14062083	42
cg19787037	42
cg07549715	42
cg18508525	42
cg14434255	42
cg06498267	42
cg26131911	42
cg15195412	42
cg12909005	42
cg08504905	42
cg19149454	42
cg16998872	42
cg04872051	42
cg21284731	41
cg04452095	41
cg16097772	41
cg22524267	41
cg05518543	41
cg21495715	41
cg12743894	41
cg20247102	41
cg03369671	41
cg16964535	41
cg02855426	41
cg26909431	41
cg23591869	41
cg16035531	41
cg19280776	41
cg00394658	41
cg05782975	41
cg00152644	41
cg00221494	41
cg16625901	41
cg23159296	41
cg06290168	41
cg15111734	41
cg19971655	41
cg15860839	41
cg20011134	41
cg27088877	41
cg18555117	41
cg17685628	41
cg25664725	41
cg20917484	41
cg14419187	41
cg23099349	41
cg22335801	41
cg22788223	41
cg22907065	41
cg16488098	41
cg18783781	41
cg03521600	41
cg26055770	41
cg17500962	41
cg22366626	41
cg17483510	41
cg23933345	41
cg21861211	41
cg13162810	41
cg05547500	41
cg09658342	41
cg25720804	41
cg10025865	41
cg17446142	41
cg24697682	41
cg06707886	41
cg07973967	41
cg22582569	41
cg21065990	41
cg06942445	41
cg27366669	41
cg22377237	41
cg05564266	41
cg12785689	41
cg04020816	41
cg05335315	41
cg06385087	41
cg17489451	41
cg01449415	41
cg02250992	41
cg09498106	41
cg26954174	41
cg13603551	41
cg04223956	41
cg01254505	41
cg20247048	41
cg13351583	41
cg05610148	41
cg04574723	41
cg10235817	41
cg01500140	41
cg10083236	41
cg21751787	41
cg20966551	41
cg18568653	41
cg12810190	41
cg21380294	41
cg21624883	41
cg26623286	41
cg16863382	41
cg17199658	41
cg06324671	41
cg11939047	41
cg27028749	41
cg27510871	41
cg05845178	41
cg18840461	41
cg17710288	41
cg04201526	41
cg12071544	41
cg25201980	41
cg07732037	41
cg18085517	41
cg18616655	41
cg23813564	41
cg23919867	40
cg16326979	40
cg27226618	40
cg14672680	40
cg24115593	40
cg00792687	40
cg09952204	40
cg14321743	40
cg19524049	40
cg20497627	40
cg13744070	40
cg04197195	40
cg07172280	40
cg18925548	40
cg25182621	40
cg25902889	40
cg11064797	40
cg27012203	40
cg13135180	40
cg22580905	40
cg08886154	40
cg15303841	40
cg02275989	40
cg08244028	40
cg00987015	40
cg14743649	40
cg17718210	40
cg18940763	40
cg26124016	40
cg21250978	40
cg17071536	40
cg25807810	40
cg04947838	40
cg15712267	40
cg04856689	40
cg18958584	40
cg06043190	40
cg14424111	40
cg25650110	40
cg11713336	40
cg16391792	40
cg22136326	40
cg18107072	40
cg08613513	40
cg10534672	40
cg12888039	40
cg04576855	40
cg27433088	40
cg09096031	40
cg18841952	40
cg23182539	40
cg13135127	40
cg18676237	40
cg21700070	40
cg08460026	40
cg06420088	40
cg03322749	40
cg10891879	40
cg11313997	40
cg23667432	40
cg25856811	40
cg23217005	40
cg26759551	40
cg05863612	40
cg09152089	40
cg22290566	40
cg09394600	40
cg20492933	40
cg08923379	40
cg19553056	40
cg10688941	40
cg20613151	40
cg07200280	40
cg15869022	40
cg24100167	40
cg23231873	40
cg18689253	40
cg12315302	40
cg16990174	40
cg01333011	40
cg25813820	40
cg27167601	40
cg11161417	40
cg20164558	40
cg15384599	40
cg10778619	40
cg03462055	40
cg22805517	40
cg16614332	40
cg22637507	40
cg06570843	40
cg10962407	40
cg06777274	40
cg18342900	40
cg12259256	40
cg13415434	40
cg16357921	40
cg00556408	39
cg24928378	39
cg21369679	39
cg23816572	39
cg24812297	39
cg19091641	39
cg24727182	39
cg16609957	39
cg07811750	39
cg00756887	39
cg15368822	39
cg24674703	39
cg02569333	39
cg06106793	39
cg11458642	39
cg21115990	39
cg10137010	39
[truncated: 586 more rows]
