# Supplementary material for: Identification of prognostic signature in cancer based on DNA methylation interaction network
Source: BMC Med Genomics. 2017 Dec 21;10(Suppl 4):63. doi: 10.1186/s12920-017-0307-9 (PMC5763425; doi:10.1186/s12920-017-0307-9)
Supplement: Supplementary file 8 — Functional annotation of the hub genes in breast cancer. (XLSX 10 kb) [file 12920_2017_307_MOESM8_ESM.xlsx]

## Sheet: overlap
Table S7. Functional annotation of the hub genes in breast cancer
KEGG pathway	p-value	FDR q-value
Pathways in cancer	2.19e-13	2.88e-11
Cytokine-cytokine receptor interaction	3.09e-13	2.88e-11
MAPK signaling pathway	1.25e-12	7.77e-11
Calcium signaling pathway	1.42e-10	6.59e-09
Regulation of actin cytoskeleton	1.49e-09	5.54e-08
Tight junction	6.44e-09	2e-07
Focal adhesion	1.27e-08	3.22e-07
Dilated cardiomyopathy	1.38e-08	3.22e-07
Cell adhesion molecules (CAMs)	2.93e-08	6.02e-07
Hematopoietic cell lineage	3.56e-08	6.02e-07
Ribosome	3.56e-08	6.02e-07
Cell cycle	5.31e-08	8.23e-07
Hypertrophic cardiomyopathy (HCM)	1.11e-07	1.59e-06
Spliceosome	2.31e-07	3.07e-06
Wnt signaling pathway	1.14e-06	1.41e-05
Arrhythmogenic right ventricular cardiomyopathy (ARVC)	3.18e-06	3.7e-05
Cardiac muscle contraction	6.19e-06	6.77e-05
Melanogenesis	8.08e-06	8.35e-05
