# Supplementary material for: Identification of prognostic signature in cancer based on DNA methylation interaction network
Source: BMC Med Genomics. 2017 Dec 21;10(Suppl 4):63. doi: 10.1186/s12920-017-0307-9 (PMC5763425; doi:10.1186/s12920-017-0307-9)
Supplement: Supplementary file 9 — Functional annotation of the hub genes in glioblastoma multiforme. (XLSX 11 kb) [file 12920_2017_307_MOESM9_ESM.xlsx]

## Sheet: overlap(1)
Table S8. Functional annotation of the hub genes in glioblastoma multiforme
KEGG pathway	p-value	FDR q-value
Pathways in cancer	9.93e-16	1.85e-13
Insulin signaling pathway	5.85e-15	5.44e-13
MAPK signaling pathway	3.72e-14	2.31e-12
T cell receptor signaling pathway	1.23e-11	5.73e-10
ErbB signaling pathway	1.18e-10	4.4e-09
Focal adhesion	1.75e-10	4.4e-09
Non-small cell lung cancer	1.85e-10	4.4e-09
Bladder cancer	1.89e-10	4.4e-09
Peroxisome	5.2e-10	1.06e-08
Chemokine signaling pathway	5.69e-10	1.06e-08
Spliceosome	7.78e-10	1.29e-08
Endometrial cancer	8.33e-10	1.29e-08
Chronic myeloid leukemia	9.53e-10	1.36e-08
Vascular smooth muscle contraction	1.68e-09	2.23e-08
Wnt signaling pathway	8.07e-09	1e-07
Colorectal cancer	1.68e-08	1.87e-07
Regulation of actin cytoskeleton	1.71e-08	1.87e-07
Pancreatic cancer	1.95e-08	2.01e-07
Ascorbate and aldarate metabolism	2.23e-08	2.19e-07
Glioma	3.65e-08	3.39e-07
Neurotrophin signaling pathway	5.38e-08	4.76e-07
GnRH signaling pathway	7.48e-08	6.33e-07
Axon guidance	8.59e-08	6.94e-07
Fc epsilon RI signaling pathway	1.46e-07	1.13e-06
Apoptosis	1.65e-07	1.22e-06
Adipocytokine signaling pathway	3.57e-07	2.46e-06
Alzheimer's disease	3.58e-07	2.46e-06
Small cell lung cancer	3.9e-07	2.51e-06
Starch and sucrose metabolism	3.92e-07	2.51e-06
Progesterone-mediated oocyte maturation	5.64e-07	3.5e-06
Oocyte meiosis	6.4e-07	3.84e-06
Long-term depression	6.77e-07	3.94e-06
Ribosome	8.08e-07	4.55e-06
Prostate cancer	9.62e-07	5.26e-06
Pentose and glucuronate interconversions	1.02e-06	5.41e-06
Gap junction	1.14e-06	5.9e-06
VEGF signaling pathway	2.18e-06	1.1e-05
Acute myeloid leukemia	2.57e-06	1.26e-05
TGF-beta signaling pathway	2.66e-06	1.27e-05
Fc gamma R-mediated phagocytosis	3.54e-06	1.62e-05
Long-term potentiation	3.56e-06	1.62e-05
N-Glycan biosynthesis	3.8e-06	1.68e-05
Neuroactive ligand-receptor interaction	4.2e-06	1.8e-05
Melanoma	4.3e-06	1.8e-05
Cardiac muscle contraction	4.43e-06	1.8e-05
Cell cycle	4.46e-06	1.8e-05
B cell receptor signaling pathway	8.75e-06	3.46e-05
Fatty acid metabolism	9.21e-06	3.57e-05
Calcium signaling pathway	1.02e-05	3.86e-05
Drug metabolism - other enzymes	1.21e-05	4.49e-05
Natural killer cell mediated cytotoxicity	1.32e-05	4.77e-05
Thyroid cancer	1.33e-05	4.77e-05
p53 signaling pathway	1.46e-05	5.01e-05
PPAR signaling pathway	1.46e-05	5.01e-05
Renal cell carcinoma	1.73e-05	5.85e-05
Huntington's disease	2e-05	6.63e-05
Lysosome	2.37e-05	7.72e-05
Drug metabolism - cytochrome P450	2.42e-05	7.76e-05
Steroid hormone biosynthesis	2.74e-05	8.63e-05
Retinol metabolism	2.88e-05	8.94e-05
