# Supplementary material for: Identification of prognostic signature in cancer based on DNA methylation interaction network
Source: BMC Med Genomics. 2017 Dec 21;10(Suppl 4):63. doi: 10.1186/s12920-017-0307-9 (PMC5763425; doi:10.1186/s12920-017-0307-9)
Supplement: Supplementary file 10 — Samples in the training and test sets of ovarian cancer. (XLSX 16 kb) [file 12920_2017_307_MOESM10_ESM.xlsx]

## Sheet: Sheet1
Table S9. Samples in the training data set and test data set of ovarian cancer
Test data set	Training data set
TCGA-25-1623	TCGA-24-1463
TCGA-09-1662	TCGA-24-1562
TCGA-13-0720	TCGA-25-2042
TCGA-61-2095	TCGA-04-1337
TCGA-25-2409	TCGA-13-0893
TCGA-24-1557	TCGA-04-1648
TCGA-24-2030	TCGA-29-1699
TCGA-24-1614	TCGA-61-2613
TCGA-29-1761	TCGA-04-1525
TCGA-25-1326	TCGA-23-1027
TCGA-13-1481	TCGA-13-0807
TCGA-30-1718	TCGA-24-1567
TCGA-30-1859	TCGA-25-1878
TCGA-29-1762	TCGA-04-1348
TCGA-29-2414	TCGA-61-1901
TCGA-23-1114	TCGA-25-1627
TCGA-30-1861	TCGA-24-1545
TCGA-24-1436	TCGA-13-0894
TCGA-23-1031	TCGA-24-2297
TCGA-24-1560	TCGA-61-1743
TCGA-30-1860	TCGA-10-0928
TCGA-24-1474	TCGA-30-1892
TCGA-13-1487	TCGA-25-1631
TCGA-24-2288	TCGA-13-0751
TCGA-24-0979	TCGA-04-1646
TCGA-57-1585	TCGA-24-1852
TCGA-24-1105	TCGA-10-0930
TCGA-04-1651	TCGA-61-1741
TCGA-24-0980	TCGA-61-2113
TCGA-04-1332	TCGA-10-0936
TCGA-29-2429	TCGA-25-2396
TCGA-25-1628	TCGA-61-1736
TCGA-25-1630	TCGA-25-1325
TCGA-25-1870	TCGA-04-1362
TCGA-24-1464	TCGA-29-1691
TCGA-61-2016	TCGA-61-1919
TCGA-25-1320	TCGA-61-2102
TCGA-24-2035	TCGA-25-1319
TCGA-13-1477	TCGA-13-1491
TCGA-04-1514	TCGA-24-1564
TCGA-29-1697	TCGA-13-0755
TCGA-24-1604	TCGA-23-1109
TCGA-10-0935	TCGA-10-0933
TCGA-25-1312	TCGA-25-1329
TCGA-30-1867	TCGA-30-1891
TCGA-24-1930	TCGA-24-0975
TCGA-59-2355	TCGA-24-2020
TCGA-25-1318	TCGA-59-2372
TCGA-25-1316	TCGA-23-1113
TCGA-24-2026	TCGA-36-2543
TCGA-24-1565	TCGA-24-1616
TCGA-25-2404	TCGA-25-2397
TCGA-04-1655	TCGA-24-1546
TCGA-23-1022	TCGA-24-1923
TCGA-24-1544	TCGA-24-2293
TCGA-04-1349	TCGA-04-1652
TCGA-59-2354	TCGA-10-0927
TCGA-04-1356	TCGA-29-1692
TCGA-25-1314	TCGA-20-0987
TCGA-61-2101	TCGA-29-1766
TCGA-24-2261	TCGA-30-1880
TCGA-30-1855	TCGA-13-1482
TCGA-10-0926	TCGA-29-1785
TCGA-25-1877	TCGA-04-1517
TCGA-23-2084	TCGA-09-1661
TCGA-29-1688	TCGA-24-0970
TCGA-04-1542	TCGA-59-2350
TCGA-04-1654	TCGA-57-1582
TCGA-30-1714	TCGA-24-1434
TCGA-24-1435	TCGA-10-0931
TCGA-25-1634	TCGA-04-1530
TCGA-13-0884	TCGA-24-0968
TCGA-25-2400	TCGA-25-2393
TCGA-30-1857	TCGA-24-1563
TCGA-30-1887	TCGA-13-0883
TCGA-09-1665	TCGA-24-1551
TCGA-24-2289	TCGA-25-1315
TCGA-24-2023	TCGA-23-1122
TCGA-30-1853	TCGA-36-1571
TCGA-04-1350	TCGA-13-1488
TCGA-25-1626	TCGA-25-1625
TCGA-24-1549	TCGA-04-1364
TCGA-09-1664	TCGA-36-1580
TCGA-61-1738	TCGA-29-1694
TCGA-29-1768	TCGA-24-2271
TCGA-24-1104	TCGA-24-2027
TCGA-61-1730	TCGA-25-2392
TCGA-24-1553	TCGA-29-1695
TCGA-24-1555	TCGA-25-2408
TCGA-25-2391	TCGA-23-1032
TCGA-04-1335	TCGA-61-1917
TCGA-25-2399	TCGA-24-2254
TCGA-25-1632	TCGA-10-0934
TCGA-24-1552	TCGA-23-1021
TCGA-25-1633	TCGA-24-1924
TCGA-04-1369	TCGA-09-2045
TCGA-29-1696	TCGA-25-1321
TCGA-61-1740	TCGA-25-2398
TCGA-61-2611	TCGA-04-1343
TCGA-24-1548	TCGA-24-2290
TCGA-61-1916	TCGA-24-2295
TCGA-10-0937	TCGA-29-1703
TCGA-24-1422	TCGA-25-1323
TCGA-24-2038	TCGA-61-2610
TCGA-23-2072	TCGA-23-1124
TCGA-13-1483	TCGA-09-1659
TCGA-61-2109	TCGA-24-2024
TCGA-10-0925	TCGA-23-1117
TCGA-24-1558	TCGA-23-2081
TCGA-25-1317	TCGA-04-1638
TCGA-29-1705	TCGA-24-2298
TCGA-24-0982	TCGA-24-2260
TCGA-13-1496	TCGA-24-1556
TCGA-29-1690	TCGA-09-2048
TCGA-24-1927	TCGA-61-1918
TCGA-25-1635	TCGA-24-1603
TCGA-24-1550	TCGA-30-1866
TCGA-13-0887	TCGA-23-1107
TCGA-61-2614	TCGA-29-2432
TCGA-04-1644	TCGA-23-1123
TCGA-24-1466	TCGA-61-1906
TCGA-61-2612	TCGA-61-2110
TCGA-13-1500	TCGA-13-1485
TCGA-24-1103	TCGA-24-1431
TCGA-25-1324	TCGA-25-1328
TCGA-30-1862	TCGA-10-0938
TCGA-30-1856	TCGA-61-1724
TCGA-59-2352	TCGA-24-2267
TCGA-09-2054	TCGA-59-2349
TCGA-25-2401	TCGA-24-1467
TCGA-13-1817	TCGA-25-1322
TCGA-29-1710	TCGA-25-1313
TCGA-57-1583	TCGA-04-1331
TCGA-24-2262	TCGA-29-1702
TCGA-25-1871	TCGA-29-1701
TCGA-24-2033	TCGA-24-1430
TCGA-61-1733	TCGA-29-1774
TCGA-23-1029	TCGA-29-1784
TCGA-24-1470	TCGA-13-1489
TCGA-13-0791	TCGA-13-0910
TCGA-23-2641	TCGA-13-1403
TCGA-13-0899	TCGA-23-1119
TCGA-29-2436	TCGA-24-1849
TCGA-59-2351	TCGA-13-0903
TCGA-36-2547	TCGA-24-1426
TCGA-13-2066	TCGA-61-2008
TCGA-13-2061	TCGA-61-1725
TCGA-13-1484	TCGA-24-1417
TCGA-04-1649	TCGA-23-2079
TCGA-13-1498	TCGA-61-2012
TCGA-29-1775	TCGA-24-1423
TCGA-61-2009	TCGA-13-2057
TCGA-36-1570	TCGA-61-1915
TCGA-61-2097	TCGA-13-0797
TCGA-57-1993	TCGA-23-2649
TCGA-13-1819	TCGA-42-2588
TCGA-29-1764	TCGA-61-1903
TCGA-61-2104	TCGA-29-1704
TCGA-23-1028	TCGA-09-1673
TCGA-09-1668	TCGA-09-2043
TCGA-61-1734	TCGA-23-2645
TCGA-29-1693	TCGA-13-1506
TCGA-20-0991	TCGA-29-1771
TCGA-61-1904	TCGA-13-1507
TCGA-04-1338	TCGA-13-0766
TCGA-29-1698	TCGA-20-1684
TCGA-61-1998	TCGA-24-1471
TCGA-23-1120	TCGA-29-2434
TCGA-36-2529	TCGA-57-1584
TCGA-13-1405	TCGA-24-1846
TCGA-23-1111	TCGA-36-1581
TCGA-09-1666	TCGA-13-1407
TCGA-61-1910	TCGA-24-1842
TCGA-13-0919	TCGA-04-1361
TCGA-61-1722	TCGA-09-2044
TCGA-13-0920	TCGA-13-1492
TCGA-09-2056	TCGA-24-1844
TCGA-13-0912	TCGA-31-1953
TCGA-29-1770	TCGA-42-2590
TCGA-36-2542	TCGA-09-2050
TCGA-61-2098	TCGA-31-1944
TCGA-61-2092	TCGA-29-1711
TCGA-13-0911	TCGA-61-1907
TCGA-13-0924	TCGA-29-1707
TCGA-23-1110	TCGA-13-0905
TCGA-61-1914	TCGA-61-1728
TCGA-36-2552	TCGA-36-2534
TCGA-31-1955	TCGA-23-1121
TCGA-24-1425	TCGA-29-1769
TCGA-24-1920	TCGA-24-2019
TCGA-13-0888	TCGA-13-0890
TCGA-04-1516	TCGA-20-1686
TCGA-09-2051	TCGA-29-2428
TCGA-36-2532	TCGA-24-1847
TCGA-13-1501	TCGA-24-0966
TCGA-13-0901	TCGA-61-1737
TCGA-31-1956	TCGA-24-1427
TCGA-42-2582	TCGA-23-2647
TCGA-61-1727	TCGA-36-2544
TCGA-20-1683	TCGA-61-2003
TCGA-13-1495	TCGA-29-1783
TCGA-23-1116	TCGA-13-2059
TCGA-36-1576	TCGA-09-1667
TCGA-23-1026	TCGA-29-1778
TCGA-13-2060	TCGA-57-1994
TCGA-36-1574	TCGA-61-1721
TCGA-42-2589	TCGA-13-1412
TCGA-13-0765	TCGA-20-1685
TCGA-61-2096	TCGA-36-2538
TCGA-24-1416	TCGA-13-1510
TCGA-13-0799	TCGA-09-2049
TCGA-13-0886	TCGA-23-1030
TCGA-42-2591	TCGA-24-1428
TCGA-13-0913	TCGA-13-0923
TCGA-24-1469	TCGA-13-1497
TCGA-36-1568	TCGA-61-1995
TCGA-36-1569	TCGA-24-1424
TCGA-57-1992	TCGA-13-0908
TCGA-23-1024	TCGA-13-1509
TCGA-23-2078	TCGA-13-0889
TCGA-09-2055	TCGA-13-0891
TCGA-29-1763	TCGA-24-2281
TCGA-04-1371	TCGA-13-0885
TCGA-23-1809	TCGA-13-1494
TCGA-09-1669	TCGA-13-0921
TCGA-23-1118	TCGA-29-1776
TCGA-61-2087	TCGA-61-1913
TCGA-04-1365	TCGA-61-2094
TCGA-36-2545	TCGA-59-2348
TCGA-09-2053	TCGA-61-1900
TCGA-29-2431	TCGA-23-2643
TCGA-24-1850	TCGA-13-0906
TCGA-36-1577	TCGA-36-2551
TCGA-42-2587	TCGA-13-0904
TCGA-61-2111	TCGA-13-1499
TCGA-36-2548	TCGA-04-1351
TCGA-13-1511	TCGA-13-0900
TCGA-61-1899	TCGA-24-1843
TCGA-04-1336	TCGA-13-2071
TCGA-29-2425	TCGA-20-1687
TCGA-09-1670	TCGA-29-1777
TCGA-61-2088	TCGA-36-2540
TCGA-23-2077	TCGA-13-0916
TCGA-24-1419	TCGA-36-2537
TCGA-13-1410	TCGA-04-1347
TCGA-24-1413	TCGA-13-1505
TCGA-61-2017	TCGA-61-2018
TCGA-59-2363	TCGA-61-2002
TCGA-13-1408	TCGA-13-0897
TCGA-13-2065	TCGA-36-2549
TCGA-13-1404	TCGA-13-1409
TCGA-20-1682	TCGA-36-1575
TCGA-24-1845	TCGA-31-1959
TCGA-31-1950	TCGA-04-1367
TCGA-09-1674	TCGA-61-1895
TCGA-09-1672	TCGA-04-1346
TCGA-36-1578	TCGA-31-1951
TCGA-20-0990	TCGA-57-1586
TCGA-31-1946	TCGA-29-2427
TCGA-24-1418	TCGA-09-1675
TCGA-13-1411	TCGA-23-1023
TCGA-61-2000	TCGA-13-1512
TCGA-13-1504	TCGA-29-1781
