# Supplementary material for: Identification of prognostic signature in cancer based on DNA methylation interaction network
Source: BMC Med Genomics. 2017 Dec 21;10(Suppl 4):63. doi: 10.1186/s12920-017-0307-9 (PMC5763425; doi:10.1186/s12920-017-0307-9)
Supplement: Supplementary file 11 — The prognostic genes of ovarian cancer. (XLSX 13 kb) [file 12920_2017_307_MOESM11_ESM.xlsx]

## Sheet: Sheet1
Table S10. The prognostic genes of ovarian cancer
ID	Gene symbol	Regression coefficients	P-value
cg02376703	COX8C;KIAA1409	6.01	0.00036
cg00653387	TMEM186;PMM2	3.61	0.0004
cg00209066	CCDC88B	-13.33	0.00048
cg00292662	C9orf85;FAM108B1	28.43	0.001
cg00688421	CUL5	46.2	0.0012
cg00177698	C7orf28B	4.75	0.002
cg02676865	MSH5	-7.55	0.0022
cg00575744	KDM4C	10.86	0.0025
cg01114088	WNT3	2.91	0.0025
cg01795122	OXGR1	7.57	0.0027
cg02218324	PNPO	-0.89	0.0037
cg00420715	BRD1	4.78	0.0058
cg02126424	LGALS1	-4.66	0.006
cg00431050	CRB1	-1.32	0.0072
cg01033160	F2RL2;IQGAP2	5.73	0.0078
cg02320454	VPS13B	1.59	0.0078
cg01462829	ELOVL3	12.98	0.0081
cg00008493	C5orf24	-2.54	0.0082
cg00126034	SLC7A11	5.67	0.0084
cg01064307	CSRP1	28.03	0.0089
cg01401337	HLA-DMB	23.29	0.009
cg00011459	RGS20	-1.77	0.01
cg00022866	LNX1	1.00013	0.011
cg01794265	PTN	9.18	0.012
cg01851385	RAP1GDS1	-1.62	0.012
cg01870826	LECT1	-3.24	0.013
cg01656216	JAKMIP2	-0.99	0.013
cg02215538	CPT1B;CHKB-CPT1B	50.89	0.016
cg02433671	CEBPG	1.81	0.016
cg00158308	BMP3	5.43	0.016
cg00321478	CD55	0.7	0.017
cg02497758	EIF2B1;GTF2H3	1.53	0.017
cg02554810	CYTL1	49.44	0.018
cg02043070	MESP1	3.66	0.019
cg02144298	SURF1;SURF2	11.78	0.02
cg01351032	CIITA	1.74	0.02
cg01683883	PHF2	-0.57	0.02
cg00540544	GATAD2B	5.81	0.021
cg00053647	SH3BGRL3	5.21	0.023
cg00520708	HS3ST1	-1.45	0.026
cg01402255	NA	-1.11	0.026
cg00582628	PANX2	-4.26	0.027
cg00121158	NA	52.68	0.027
cg02506908	ZNF438	-1.11	0.027
cg01805282	CMTM2	-2.15	0.028
cg02148642	NOP16	0.68	0.029
cg01606998	SCGB1D1	13.35	0.029
cg01982833	FAM105A	-0.93	0.029
cg01049530	EMP3	4.18	0.029
cg01772980	EYA4	1.5	0.03
cg02166532	C5	2.58	0.03
cg01684579	CLCN4	-1.16	0.032
cg01414934	EHD1	-2.29	0.032
cg01522194	LOC389458	27.99	0.032
cg02537838	MED21	1.39	0.036
cg00708598	ADSSL1	0.99	0.037
cg01309153	CTRL	-1.37	0.037
cg02750754	HMGN5	11.43	0.038
cg02674804	CEBPA;LOC80054	-0.73	0.04
cg00629217	NA	-2.13	0.04
cg01866521	INS-IGF2;IGF2	21.61	0.041
cg00047050	ANKHD1;ANKHD1-EIF4EBP3	-16.99	0.041
cg02132188	RSPH6A	-1.26	0.041
cg00834796	GPR150	-1.55	0.041
cg00034039	EPHA1	15.15	0.042
cg00415993	RGL3	-1.36	0.044
cg01607495	MAFB	-0.9	0.045
cg01843018	ST3GAL1	1.54	0.045
cg01110312	HPD	-0.9	0.045
cg02725014	RAB42	15.18	0.045
cg01294695	C20orf151	-2.9	0.045
cg02503970	SNX15	34.36	0.047
cg00071998	REEP6	8.85	0.048
cg00534274	MMS19;UBTD1	2.38	0.049
cg00983520	HOMER1	-0.62	0.049
cg02525756	TMEM91;B9D2	-2.71	0.049
The regression coefficient and the p-value were obtained by the cox proportional hazards regression.
