# Supplementary material for: Identification of prognostic signature in cancer based on DNA methylation interaction network
Source: BMC Med Genomics. 2017 Dec 21;10(Suppl 4):63. doi: 10.1186/s12920-017-0307-9 (PMC5763425; doi:10.1186/s12920-017-0307-9)
Supplement: Supplementary file 12 — Samples in the training and test sets of breast cancer. (XLSX 14 kb) [file 12920_2017_307_MOESM12_ESM.xlsx]

## Sheet: Sheet1
Table S11. Samples in the training data set and test data set of breast cancer
Test data set	Training data set
TCGA-A8-A08L	TCGA-A2-A0EW
TCGA-AR-A0TY	TCGA-B6-A0IC
TCGA-BH-A18T	TCGA-B6-A0IH
TCGA-B6-A0WS	TCGA-B6-A0IP
TCGA-E2-A15M	TCGA-BH-A18Q
TCGA-BH-A18K	TCGA-E2-A14Z
TCGA-BH-A0EA	TCGA-B6-A0RQ
TCGA-B6-A0I6	TCGA-BH-A0BP
TCGA-A8-A06X	TCGA-BH-A18R
TCGA-BH-A0C1	TCGA-BH-A18J
TCGA-BH-A18L	TCGA-B6-A0IE
TCGA-BH-A18S	TCGA-A8-A06U
TCGA-BH-A18P	TCGA-A8-A08J
TCGA-BH-A18M	TCGA-BH-A18V
TCGA-AO-A03O	TCGA-B6-A0RH
TCGA-C8-A12Q	TCGA-A2-A0CM
TCGA-B6-A0IM	TCGA-A8-A08T
TCGA-A8-A09X	TCGA-A2-A0CS
TCGA-B6-A0IN	TCGA-B6-A0IG
TCGA-A2-A04P	TCGA-BH-A18N
TCGA-BH-A18U	TCGA-AO-A0J5
TCGA-A2-A0CU	TCGA-B6-A0I8
TCGA-B6-A0I9	TCGA-B6-A0IB
TCGA-AO-A03P	TCGA-B6-A0X0
TCGA-BH-A0BR	TCGA-AQ-A04J
TCGA-AN-A04A	TCGA-A8-A092
TCGA-BH-A0DZ	TCGA-A8-A0AB
TCGA-A2-A0CV	TCGA-D8-A147
TCGA-BH-A0HQ	TCGA-A8-A08F
TCGA-C8-A131	TCGA-A8-A09K
TCGA-BH-A0BG	TCGA-BH-A0AV
TCGA-D8-A13Y	TCGA-AO-A12F
TCGA-A2-A0EY	TCGA-AN-A0FD
TCGA-D8-A143	TCGA-A8-A091
TCGA-A8-A07S	TCGA-E2-A10A
TCGA-AN-A04D	TCGA-B6-A0IA
TCGA-E2-A15C	TCGA-E2-A155
TCGA-A8-A076	TCGA-AN-A0FL
TCGA-AO-A12H	TCGA-A8-A08C
TCGA-AN-A0AM	TCGA-A1-A0SD
TCGA-C8-A132	TCGA-E2-A15T
TCGA-AR-A0TS	TCGA-A2-A0D3
TCGA-A7-A0DB	TCGA-A8-A06N
TCGA-A8-A082	TCGA-A8-A08S
TCGA-BH-A0E9	TCGA-E2-A15A
TCGA-A8-A0A9	TCGA-E2-A15E
TCGA-B6-A0I5	TCGA-AN-A0FS
TCGA-A8-A07F	TCGA-E2-A158
TCGA-A2-A04U	TCGA-A8-A09B
TCGA-C8-A130	TCGA-A8-A09R
TCGA-E2-A15L	TCGA-C8-A135
TCGA-A7-A0DA	TCGA-A2-A0EM
TCGA-BH-A18G	TCGA-A7-A0CE
TCGA-D8-A140	TCGA-E2-A14V
TCGA-BH-A18H	TCGA-AO-A0J4
TCGA-A8-A07B	TCGA-AN-A049
TCGA-BH-A0BL	TCGA-AO-A0J8
TCGA-A2-A0CL	TCGA-BH-A0DL
TCGA-D8-A142	TCGA-A8-A0A4
TCGA-C8-A12T	TCGA-A8-A07I
TCGA-AO-A0J3	TCGA-AN-A04C
TCGA-A2-A04Y	TCGA-E2-A15P
TCGA-A2-A0ER	TCGA-BH-A0HO
TCGA-A8-A06Z	TCGA-B6-A0IO
TCGA-AN-A03Y	TCGA-A8-A09V
TCGA-E2-A15F	TCGA-BH-A0BO
TCGA-A8-A06Y	TCGA-A8-A095
TCGA-BH-A0HW	TCGA-BH-A0HL
TCGA-A2-A0EO	TCGA-BH-A0DE
TCGA-A8-A094	TCGA-C8-A12X
TCGA-AN-A046	TCGA-C8-A12O
TCGA-B6-A0IJ	TCGA-A8-A079
TCGA-A2-A04W	TCGA-E2-A156
TCGA-AO-A0J7	TCGA-E2-A14Y
TCGA-A2-A0EX	TCGA-AN-A0AK
TCGA-AN-A0FW	TCGA-E2-A153
TCGA-BH-A0B4	TCGA-A8-A06Q
TCGA-BH-A0EI	TCGA-E2-A15R
TCGA-A8-A09G	TCGA-AN-A041
TCGA-A8-A096	TCGA-A8-A0A7
TCGA-BH-A0AY	TCGA-AO-A12D
TCGA-AO-A03T	TCGA-AO-A0J9
TCGA-E2-A159	TCGA-A8-A08G
TCGA-E2-A14T	TCGA-BH-A18F
TCGA-C8-A12Y	TCGA-A8-A08A
TCGA-A8-A06O	TCGA-BH-A0C7
TCGA-C8-A12L	TCGA-A2-A04Q
TCGA-BH-A0EE	TCGA-A8-A093
TCGA-AN-A0AS	TCGA-BH-A0DT
TCGA-E2-A14Q	TCGA-BH-A0DX
TCGA-A8-A09I	TCGA-A8-A090
TCGA-AN-A0FN	TCGA-BH-A0DO
TCGA-A8-A07U	TCGA-AN-A0FX
TCGA-AN-A0FZ	TCGA-AO-A03R
TCGA-BH-A0B0	TCGA-BH-A0W7
TCGA-C8-A137	TCGA-A2-A04N
TCGA-A8-A0A1	TCGA-A2-A0ET
TCGA-BH-A0BW	TCGA-A8-A09D
TCGA-C8-A12V	TCGA-AN-A0AJ
TCGA-E2-A15D	TCGA-A7-A0CJ
TCGA-AO-A0J6	TCGA-A2-A04T
TCGA-A8-A09M	TCGA-A8-A081
TCGA-C8-A12P	TCGA-A8-A07Z
TCGA-E2-A14X	TCGA-A2-A0D4
TCGA-A8-A086	TCGA-AN-A03X
TCGA-E2-A14O	TCGA-E2-A154
TCGA-AN-A0FY	TCGA-E2-A14R
TCGA-A2-A0CZ	TCGA-C8-A12Z
TCGA-BH-A0E7	TCGA-BH-A0HU
TCGA-A2-A0T3	TCGA-AN-A0FT
TCGA-A8-A0A2	TCGA-A8-A07R
TCGA-A8-A06T	TCGA-D8-A13Z
TCGA-A2-A0D0	TCGA-A8-A08H
TCGA-C8-A12M	TCGA-AN-A0AR
TCGA-A8-A07P	TCGA-A8-A09W
TCGA-A7-A0CG	TCGA-BH-A0E6
TCGA-BH-A0BQ	TCGA-A8-A09N
TCGA-A2-A0CW	TCGA-AN-A0FJ
TCGA-B6-A0I2	TCGA-A7-A0CD
TCGA-D8-A141	TCGA-A2-A0D2
TCGA-A8-A08P	TCGA-AN-A0AT
TCGA-BH-A0H5	TCGA-AN-A0G0
TCGA-A8-A07L	TCGA-D8-A146
TCGA-A2-A0D1	TCGA-A8-A09T
TCGA-BH-A0EB	TCGA-A2-A0EV
TCGA-A8-A07G	TCGA-A2-A0CQ
TCGA-E2-A15S	TCGA-AN-A0FK
TCGA-A2-A0CY	TCGA-A8-A099
TCGA-BH-A0BD	TCGA-C8-A12N
TCGA-A8-A06R	TCGA-A8-A08I
TCGA-A8-A06P	TCGA-C8-A138
TCGA-E2-A14W	TCGA-A8-A07C
TCGA-C8-A133	TCGA-A8-A07W
TCGA-D8-A145	TCGA-A8-A097
TCGA-BH-A0BV	TCGA-A2-A0CX
TCGA-A2-A04X	TCGA-E2-A15H
TCGA-AO-A12A	TCGA-BH-A0B7
TCGA-B6-A0IQ	TCGA-A2-A0CP
TCGA-A8-A08R	TCGA-AO-A03V
TCGA-A2-A0EQ	TCGA-AN-A0FF
TCGA-AO-A0J2	TCGA-A8-A08X
TCGA-A8-A09Z	TCGA-A8-A09E
TCGA-A8-A08Z	TCGA-A8-A09Q
TCGA-A8-A08B	TCGA-A2-A0ES
TCGA-E2-A152	TCGA-AN-A0FV
TCGA-A7-A0DC	TCGA-C8-A134
TCGA-A8-A09A	TCGA-E2-A150
TCGA-C8-A12W	TCGA-AN-A0AL
TCGA-E2-A14P	TCGA-A7-A0CH
TCGA-A8-A085	TCGA-E2-A15G
TCGA-A8-A07J	TCGA-A8-A07E
TCGA-C8-A12K	TCGA-A8-A07O
TCGA-C8-A12U	TCGA-A8-A083
TCGA-BH-A18I	TCGA-AR-A1AH
TCGA-E2-A15O	TCGA-A8-A084
