# Supplementary material for: Identification of prognostic signature in cancer based on DNA methylation interaction network
Source: BMC Med Genomics. 2017 Dec 21;10(Suppl 4):63. doi: 10.1186/s12920-017-0307-9 (PMC5763425; doi:10.1186/s12920-017-0307-9)
Supplement: Supplementary file 13 — The prognostic genes of breast cancer. (XLSX 13 kb) [file 12920_2017_307_MOESM13_ESM.xlsx]

## Sheet: Sheet1
Table S13. The prognostic genes of breast cancer
ID	Gene symbol	Regression coefficients	p-value
cg05142115	USP10	27.2552	0.000288643
cg26887625	SGK196	14.6005	0.000453378
cg25264554	KRT8	21.9165	0.000802555
cg16864895	PSIP1	3.93646	0.00134359
cg07935264	MCF2L2;B3GNT5	103.008	0.00196871
cg18752854	NA	374.028	0.00204337
cg24353217	JPH2	8.06317	0.00223173
cg19971804	SFRS9;DYNLL1	-33.1979	0.00226718
cg23434919	PTGIR	6.83452	0.00267679
cg02367951	YIPF5;KCTD16	8.61321	0.00283583
cg11052068	GGCT	5.9166	0.00303295
cg20084646	C13orf1	44.7617	0.00325596
cg23547429	NA	6.1304	0.00358797
cg15565533	SLC4A3	49.6054	0.00472391
cg01835489	ZNF212	17.5027	0.00520698
cg01998146	PAPOLA	5.50417	0.0059165
cg13033853	IL1B	95.7519	0.00643099
cg04057485	TAS2R13;PRR4;PRH1	43.9761	0.00807691
cg21468416	SMPDL3A	4.97825	0.00963449
cg17709884	ADARB1;C21orf122	154.736	0.0100379
cg21861211	TXLNA	177.402	0.0105287
cg24054653	CDKN2C	4.77059	0.0112921
cg08658594	ZNF688	48.8446	0.0114042
cg18646457	WASF1;CDC40	8.96029	0.0115762
cg26986815	SLC6A20	215.099	0.0123211
cg01402045	NA	-8.08255	0.0128119
cg23749163	CLEC2D	16.3004	0.0144463
cg12359315	FIBCD1	16.5896	0.0144744
cg05337966	FBXO30	4.1029	0.0147841
cg25949363	DYNC2LI1	66.3997	0.0158627
cg21410991	WFDC5	4.05184	0.0163575
cg01211097	SKP2;LMBRD2	3.08066	0.0166927
cg12810837	SIRPA	54.9216	0.0177646
cg12726576	RPS15	4.73898	0.0179267
cg06025017	IP6K1;GMPPB	2.71728	0.0188369
cg26759925	DYX1C1	-189.751	0.0192547
cg17701886	SORCS3	2.15493	0.019825
cg13572545	INTS7;DTL	-7.12978	0.0202843
cg18371506	MCF2L2;B3GNT5	46.8823	0.0203872
cg19132372	H2AFZ;LOC256880	106.93	0.0219035
cg02551396	NRP2	268.228	0.0220777
cg20247600	HMGCS1	2.43037	0.0226838
cg03879294	TNS1	239.36	0.023542
cg15408407	GPR1	2.63634	0.0238725
cg06815817	SPARCL1	13.8653	0.0248571
cg14288464	ATP6V0B	2.53429	0.0253966
cg15057581	MORN2;DHX57	2.8806	0.0298668
cg10665018	C19orf53	13.1168	0.0319651
cg23659398	NFE2L2	2.83447	0.0326155
cg20546002	COL23A1	-3.68705	0.0327302
cg22409223	ISL1	3.69405	0.0329031
cg09657265	NEK6	-5.03391	0.0331393
cg19466563	ZFYVE26	73.3219	0.0333341
cg23350580	PIK3R4	4.05466	0.0359166
cg04293726	TBC1D3C	-1.57446	0.0385344
cg14120336	STK10	2.61969	0.039569
cg10266188	SLC43A3	155.527	0.0405019
cg02238826	NA	3.46865	0.0424028
cg24801210	KIAA1737	64.5736	0.0427181
cg14711201	C1GALT1C1	3.36877	0.043034
cg16787600	MYL2	1.90054	0.0443048
cg16593081	PCNP	26.8942	0.0452068
cg07016325	XRN1	3.33486	0.0461524
cg26018901	TMEM92	4.27349	0.0465679
cg10450322	CORIN	1.52585	0.0466731
cg19903333	IL1F9	2.88632	0.0475681
cg09676390	ZNF497	2.44989	0.0491783
cg27072323	NA	78.2022	0.0492193
cg06625414	CAP1	105.613	0.0496893
