# Supplementary material for: Identification of prognostic signature in cancer based on DNA methylation interaction network
Source: BMC Med Genomics. 2017 Dec 21;10(Suppl 4):63. doi: 10.1186/s12920-017-0307-9 (PMC5763425; doi:10.1186/s12920-017-0307-9)
Supplement: Supplementary file 14 — Samples in the training data set and test data set of glioblastoma multiforme. (XLSX 14 kb) [file 12920_2017_307_MOESM14_ESM.xlsx]

## Sheet: Sheet1
Table S12. Samples in the training data set and test data set of glioblastoma multiforme
Test data set	Training data set
TCGA-02-0114	TCGA-14-1453
TCGA-14-1396	TCGA-06-1084
TCGA-06-2566	TCGA-14-1455
TCGA-06-1800	TCGA-06-2562
TCGA-06-1801	TCGA-02-0085
TCGA-06-0169	TCGA-02-0028
TCGA-12-1597	TCGA-32-1973
TCGA-02-0024	TCGA-02-0083
TCGA-12-1090	TCGA-19-1787
TCGA-19-1789	TCGA-12-0670
TCGA-06-2565	TCGA-12-0819
TCGA-27-1836	TCGA-14-0865
TCGA-12-1096	TCGA-16-1047
TCGA-02-0055	TCGA-14-0786
TCGA-02-0058	TCGA-19-1389
TCGA-27-2521	TCGA-02-0006
TCGA-06-0125	TCGA-32-4209
TCGA-32-4719	TCGA-14-0790
TCGA-12-0826	TCGA-41-2572
TCGA-02-0086	TCGA-27-2524
TCGA-14-0736	TCGA-02-0009
TCGA-16-1063	TCGA-14-0867
TCGA-26-1439	TCGA-06-0128
TCGA-02-0089	TCGA-12-1599
TCGA-16-1055	TCGA-19-0963
TCGA-14-0871	TCGA-12-3650
TCGA-06-2559	TCGA-16-1062
TCGA-02-0027	TCGA-06-1802
TCGA-12-3644	TCGA-14-1458
TCGA-14-2554	TCGA-14-1459
TCGA-14-1454	TCGA-19-2625
TCGA-19-2624	TCGA-16-1060
TCGA-41-4097	TCGA-02-0037
TCGA-12-0829	TCGA-19-2621
TCGA-02-0014	TCGA-02-2466
TCGA-14-1037	TCGA-02-0074
TCGA-32-2616	TCGA-14-0813
TCGA-02-0043	TCGA-12-1094
TCGA-12-1088	TCGA-02-0080
TCGA-32-1986	TCGA-41-2575
TCGA-12-1092	TCGA-14-0817
TCGA-06-1087	TCGA-12-3652
TCGA-06-0130	TCGA-32-2494
TCGA-02-0052	TCGA-02-0021
TCGA-16-1056	TCGA-14-1034
TCGA-14-0866	TCGA-06-0155
TCGA-06-0148	TCGA-16-1045
TCGA-12-3646	TCGA-41-2571
TCGA-12-0828	TCGA-06-0139
TCGA-02-0010	TCGA-02-0075
TCGA-19-1385	TCGA-27-1838
TCGA-19-1392	TCGA-06-0147
TCGA-02-0116	TCGA-02-0054
TCGA-02-0102	TCGA-19-2620
TCGA-16-0848	TCGA-27-1835
TCGA-32-2495	TCGA-06-0939
TCGA-06-0122	TCGA-06-0145
TCGA-02-2470	TCGA-14-1795
TCGA-27-2518	TCGA-14-0783
TCGA-12-1099	TCGA-19-1390
TCGA-02-0060	TCGA-06-2567
TCGA-27-1832	TCGA-19-2631
TCGA-28-1755	TCGA-14-1823
TCGA-02-0007	TCGA-12-1600
TCGA-32-1970	TCGA-02-0115
TCGA-12-0827	TCGA-27-2523
TCGA-12-0821	TCGA-06-0133
TCGA-27-1837	TCGA-28-1747
TCGA-14-3476	TCGA-15-1449
TCGA-32-4210	TCGA-32-2491
TCGA-32-1978	TCGA-14-1401
TCGA-02-2486	TCGA-02-0046
TCGA-19-0957	TCGA-06-0879
TCGA-14-0789	TCGA-32-1987
TCGA-19-0962	TCGA-27-2526
TCGA-26-1799	TCGA-06-0141
TCGA-14-1451	TCGA-14-0787
TCGA-16-0850	TCGA-02-0003
TCGA-41-3392	TCGA-41-3393
TCGA-06-0129	TCGA-02-0107
TCGA-27-1830	TCGA-32-2638
TCGA-14-1402	TCGA-12-0820
TCGA-12-0818	TCGA-32-1982
TCGA-02-0071	TCGA-06-0124
TCGA-16-0846	TCGA-14-1821
TCGA-02-0057	TCGA-14-0812
TCGA-32-1976	TCGA-06-2558
TCGA-02-0034	TCGA-32-4211
TCGA-02-0064	TCGA-14-1794
TCGA-27-1834	TCGA-41-3915
TCGA-19-1386	TCGA-14-1825
TCGA-06-1086	TCGA-06-2561
TCGA-27-1833	TCGA-12-1097
TCGA-27-2527	TCGA-12-1098
TCGA-02-0099	TCGA-12-1091
TCGA-02-0001	TCGA-06-0143
TCGA-06-0882	TCGA-14-1827
TCGA-32-1991	TCGA-19-1788
TCGA-12-3649	TCGA-12-1095
TCGA-14-1452	TCGA-12-1093
TCGA-12-1089	TCGA-02-0038
TCGA-02-0047	TCGA-12-1602
TCGA-12-3651	TCGA-02-0011
TCGA-19-1790	TCGA-19-1388
TCGA-32-2632	TCGA-06-0881
TCGA-06-0137	TCGA-06-0126
TCGA-12-3653	TCGA-02-0033
TCGA-12-0822	TCGA-27-2528
TCGA-19-2629	TCGA-27-2519
TCGA-12-3648	TCGA-32-2615
TCGA-06-2557	TCGA-27-1831
TCGA-32-1977	TCGA-06-0142
TCGA-41-2573	TCGA-28-1746
TCGA-19-1387	TCGA-14-2555
TCGA-19-2623	TCGA-16-1048
TCGA-14-3477	TCGA-06-2563
TCGA-06-0877	TCGA-15-1446
TCGA-28-1753	TCGA-19-0955
TCGA-19-4068	TCGA-06-2569
TCGA-06-0876	TCGA-28-1745
TCGA-06-0140	TCGA-16-0861
TCGA-19-2619	TCGA-02-2485
TCGA-15-1447	TCGA-16-1460
TCGA-28-2514	TCGA-19-1786
TCGA-06-2564	TCGA-28-2506
TCGA-26-1443	TCGA-14-4157
TCGA-02-0113	TCGA-06-0875
TCGA-28-2513	TCGA-28-2509
TCGA-28-1750	TCGA-19-0960
TCGA-02-0069	TCGA-06-0878
TCGA-14-1456	TCGA-28-1756
TCGA-28-2502	TCGA-28-1749
TCGA-26-1438	TCGA-14-1829
TCGA-28-1760	TCGA-02-2483
TCGA-28-1757	TCGA-28-1751
TCGA-19-0964	TCGA-26-1440
TCGA-32-2498	TCGA-06-2570
TCGA-28-1752	TCGA-19-1791
TCGA-06-1805	TCGA-32-2634
TCGA-32-4208	TCGA-16-0849
