# Supplementary material for: Identification of prognostic signature in cancer based on DNA methylation interaction network
Source: BMC Med Genomics. 2017 Dec 21;10(Suppl 4):63. doi: 10.1186/s12920-017-0307-9 (PMC5763425; doi:10.1186/s12920-017-0307-9)
Supplement: Supplementary file 15 — The prognostic genes of glioblastoma multiforme. (XLSX 14 kb) [file 12920_2017_307_MOESM15_ESM.xlsx]

## Sheet: Sheet1
Table S14. The prognostic genes of glioblastoma multiforme
ID	Gene symbol	Regression coefficients	p-value
cg19465374	PODXL	-1.23764	0.000297216
cg06638966	PRPF38B	-1.46761	0.000483011
cg05390437	TTLL1	-1.25863	0.000535732
cg08974656	PPIH	-1.24781	0.000544727
cg24340657	NA	-1.97064	0.000654382
cg18399321	APBB3;SLC35A4	-1.8688	0.000821042
cg09573795	PKP2	-1.81424	0.00105322
cg26021476	VILL	4.34184	0.00107227
cg06154597	PPM1J	-1.62877	0.00113298
cg13565723	PQLC3	-1.65176	0.00119701
cg26657648	C14orf2	-1.72941	0.00127878
cg18840461	NA	-1.84813	0.0013232
cg16456919	USP25	-1.92518	0.00134543
cg23667432	GAK;TMEM175	-1.83499	0.00138937
cg26780333	ARTN	-1.29688	0.00161247
cg10073723	ANP32A	-1.60544	0.00165712
cg00186141	COL19A1	-2.11155	0.00167025
cg14914982	SLC22A3	-2.67312	0.00176636
cg08902132	NA	-2.22915	0.00182672
cg21182454	DCHS2	-2.18252	0.00190394
cg19580810	ALDH1L1	-1.42293	0.00193839
cg17647744	ITGAV	-4.30752	0.00215889
cg16391792	C7orf36	-2.10791	0.00220497
cg12803724	TPSB2	-1.45189	0.00228468
cg06114765	ACTL6B	-1.82737	0.00232787
cg18417464	NA	-1.64244	0.00240413
cg02658251	ETF1	-1.55837	0.00241626
cg08321330	CIAO1;TMEM127	-2.36656	0.00244515
cg07800320	UTP3	-2.47279	0.00247533
cg04828892	MSX1	-3.72451	0.00256911
cg16625901	BMPER	-1.46613	0.0025803
cg13468685	PDGFRL	-2.94471	0.00258561
cg19703628	FHL2	-2.19311	0.0027252
cg15111734	LOC440356;CDIPT	-1.51796	0.00279104
cg10635061	C6orf182;SESN1	-2.35887	0.00283796
cg06207804	C11orf57;PIH1D2	-1.77953	0.00289283
cg21700070	PPIL3;NIF3L1	-2.12503	0.00290479
cg25836271	FAM164A	-1.35101	0.00291134
cg20416179	PLEK	-1.50764	0.00298319
cg11541187	PEX13;PUS10	-1.65135	0.00298385
cg05032550	SDHAF2;CPSF7	-2.90695	0.00308234
cg24946408	SACM1L	-1.55897	0.0030969
cg22424108	PHLDA2	-1.48055	0.00311444
cg00712898	NA	-2.02717	0.00313165
cg07909265	CCND2	-1.6936	0.0031661
cg04660410	NA	0.980043	0.00319028
cg22209624	FGFBP3	-2.06706	0.00323759
cg25786436	KCNAB1	4.86823	0.00325021
cg22469841	NA	-2.19302	0.00326168
cg14415034	BNC1	-1.87674	0.00332719
cg25227148	NA	-1.21497	0.00334584
cg17710288	ST5;C11orf17	-1.9792	0.00335307
cg11909865	LIPC	-2.37685	0.00335599
cg02995853	LRRN2	-1.6791	0.00343843
cg06456512	NA	-2.22552	0.00345585
cg23591869	GNL2	-1.63645	0.00347134
cg25107791	TMEM9B	-2.00186	0.0036397
cg03302287	NPM3	-1.53313	0.00370583
cg02150709	MGAT3	-2.16993	0.00376081
cg07237939	C7orf55	-1.58613	0.00377997
cg24080529	ANKRD43	-1.90138	0.00379069
cg22187826	ZP2	-2.00208	0.00383967
cg19091641	AZGP1	-2.84479	0.00391454
cg15910079	RAB25	-1.73905	0.00395676
cg08631437	PSMB4	-1.4175	0.00402084
cg09209002	IYD	-3.35953	0.00402592
cg15423862	RAB3D	-2.32565	0.00403782
cg16176301	MERTK	-1.37121	0.00410688
cg14415214	CNOT3	-1.20674	0.00412928
cg25545210	IQCB1;EAF2	-2.6651	0.00415355
cg14532417	SERTAD4;C1orf133	-1.77514	0.00419982
cg15736165	SLC44A3	-1.69118	0.0042519
cg08120190	FSTL1	-1.92807	0.00433273
cg15627025	C11orf93;C11orf92	-1.93724	0.00435146
cg15092802	ALPP	-1.87819	0.00440404
cg20780953	SYN3;TIMP3	-2.08299	0.00440736
cg08572611	KRT24	-3.26183	0.00441393
cg01892528	PPP1R15A	-2.28815	0.00441972
cg07256847	CLPS	-1.60693	0.00442684
cg17004373	ZNF271;ZNF397OS	-1.4985	0.00443987
cg10985987	NA	-1.72981	0.00444537
cg07786760	FHOD3	-1.19881	0.00455612
cg13744070	PRKAG2	-1.58715	0.0046002
cg12465398	RASGRP2	-1.75214	0.00463992
cg27070899	ENY2;NUDCD1	-2.97948	0.00470254
cg04916311	IL1R1	-2.0868	0.00485328
cg25682559	ACOT4	-1.62851	0.00489571
cg10160407	NA	-3.0391	0.00498334
In order to control the scale of the gene signature in GBM, only the hubs with cox p-value less than 0.005 were obtained.
