# Supplementary material for: Identification of prognostic signature in cancer based on DNA methylation interaction network
Source: BMC Med Genomics. 2017 Dec 21;10(Suppl 4):63. doi: 10.1186/s12920-017-0307-9 (PMC5763425; doi:10.1186/s12920-017-0307-9)
Supplement: Supplementary file 16 — The control signature of ovarian cancer. The signature contains the same number of DNA methylation sites with our prognostic genes. The sites in the signature are the most significant ones with the prognostic risks of cancer patients. (XLSX 13 kb) [file 12920_2017_307_MOESM16_ESM.xlsx]

## Sheet: Sheet1
Table S15. The control signature of ovarian cancer
ID	Gene symbol	Regression coefficients	p-value
cg05443740	PNPO	7.51	1.6e-06
cg21291896	BRD1	33.08	2.36e-06
cg22637507	LGALS1	13.14	2.42e-05
cg17864730	PTN	37.82	6.22e-05
cg19262019	RAP1GDS1	14.84	7.97e-05
cg16293656	EPHA1	2.84	0.0001
cg07688933	MFSD3	46.81	0.00011
cg06688396	ESRRG	4.19	0.00016
cg13804316	SEPP1	13.49	0.0002
cg20999934	VAV2	5.27	0.00025
cg05339472	FKBP1A	9.77	0.00026
cg10107725	DOCK9	3.1	0.00026
cg19328294	ACVR1C	16.4	0.00026
cg08946332	EIF1AX	-1.55	0.00028
cg04613791	TMEM59;C1orf83	28.8	0.00029
cg03750606	IRX5	3.71	0.00029
cg25620220	KCNIP3	-1.49	0.00034
cg02376703	ELN	6.01	0.00036
cg00653387	NA	3.61	0.0004
cg13097407	RUFY3	3.07	0.00041
cg22381955	KLK7	-4.38	0.00043
cg10154655	TMEM55A	4.96	0.00043
cg14741666	TMEM160	80.7	0.00046
cg21693780	SLC16A10	20.05	0.00046
cg00209066	ALOX12	-13.33	0.00048
cg17384145	CDK2;SILV	7.42	0.0005
cg22283058	PPA2	-2.19	0.00051
cg22991148	YTHDC2	2.56	0.00055
cg05885123	LY75	3.14	0.00058
cg17820459	PNPO	3.48	0.00064
cg16928795	RSRC1	5.69	0.00072
cg17754980	KCNC2	10.25	0.00074
cg09459044	ZNF606	24.87	0.00075
cg19005368	GCC2	3.93	0.00077
cg23799276	PRDM12	16.17	0.00077
cg27153400	EHD2	7.55	0.00086
cg22006386	CRIP3	6.46	0.00088
cg13794888	SNUPN	6.45	0.00089
cg22197830	XKR8	-1.19	0.00089
cg12539975	CMTM2	5.15	0.00092
cg00292662	LOC400696	28.43	0.001
cg17497271	ZNHIT3	3.35	0.0011
cg11631518	SETMAR	3.98	0.0011
cg03221776	NA	15.56	0.0011
cg25574024	CPNE9	0.94	0.0011
cg10457895	FGF17	4.9	0.0011
cg00688421	NDUFAF2;ERCC8	46.2	0.0012
cg12603043	HIST1H2AM;HIST1H2BO	2.28	0.0012
cg18997129	GPR176	2.82	0.0012
cg09304040	FAM54A	34.55	0.0012
cg07940485	GPX3	7.55	0.0013
cg12259537	ITGB8	1.46	0.0013
cg12287813	DDX27	15.1	0.0014
cg25736482	EPHA1	-5.44	0.0014
cg04836038	PRRG4	12.74	0.0014
cg04502814	NA	5.2	0.0015
cg20202438	HNRNPM	-1.8	0.0015
cg24206694	PRSS22	7.84	0.0015
cg18677965	NPPA	18.26	0.0015
cg05010623	SUGT1P1;NFX1	8.77	0.0015
cg26344532	SLC6A6	7.78	0.0016
cg09868597	DDX1	30.43	0.0018
cg05822532	CATSPERG	1.76	0.0018
cg15657607	TXNDC15	4.78	0.0018
cg06258834	GPR37L1	3.05	0.0018
cg14377791	CHFR	-3.89	0.0019
cg04582843	ALKBH3	20.56	0.0019
cg15384599	C21orf29	7.32	0.0019
cg05341670	NUP210	25.52	0.0019
cg06059810	JMJD5	-3.37	0.0019
cg05362516	IGF2AS;INS-IGF2;IGF2	6.84	0.002
cg16191009	LRRN4CL	-1.44	0.002
cg00177698	MBOAT7;TMC4	4.75	0.002
cg19157069	PDX1	13.22	0.002
cg13813391	RSPH6A;SYMPK	-1.12	0.0021
cg27118825	ISOC2	-1.23	0.0021
