# Supplementary material for: Identification of prognostic signature in cancer based on DNA methylation interaction network
Source: BMC Med Genomics. 2017 Dec 21;10(Suppl 4):63. doi: 10.1186/s12920-017-0307-9 (PMC5763425; doi:10.1186/s12920-017-0307-9)
Supplement: Supplementary file 17 — The control signature of breast cancer. The signature contains the same number of DNA methylation sites with our prognostic genes. The sites in the signature are the most significant ones with the prognostic risks of cancer patients. (XLSX 15 kb) [file 12920_2017_307_MOESM17_ESM.xlsx]

## Sheet: Sheet1
Table S16. The control signature of ovarian cancer
ID	Gene symbol	Regression coefficients	p-value
cg26833602	SUSD3	5.06886	1.4974e-05
cg13129046	C10orf35	26.9299	3.67275e-05
cg23243617	CAMK1	12.1091	0.000118149
cg01430807	NDUFB8	9.91935	0.000121046
cg12478978	FLOT1	88.2033	0.000127703
cg23495059	RRAGC	61.7277	0.000128651
cg16385933	LOC282997;PDCD4	64.9498	0.000131921
cg14055374	MAF	7.12088	0.000166732
cg09160477	SUSD3	5.69826	0.000175718
cg15920202	RMND5A	14.3018	0.000175876
cg11064558	ZNF295	248.869	0.000221366
cg06911113	UBXN10	3.96149	0.000226169
cg19328294	PRSS22	25.502	0.000253574
cg11353032	ZRSR2	151.43	0.000265794
cg10154926	HAP1	9.14393	0.000266768
cg13168683	JAKMIP1	5.34549	0.000276825
cg10689889	MAF	27.2552	0.000288643
cg06273569	PMS2L3	129.83	0.000303843
cg01344171	RSPH9	-3.89025	0.000313348
cg13788301	TOM1	177.361	0.000320266
cg15321195	AGPAT3	94.7495	0.000324646
cg25483003	ENTPD2	14.8409	0.000370207
cg13951948	ZNF747	277.136	0.000422732
cg00890257	DEGS2	14.6005	0.000453378
cg12347740	IL34	-11.4235	0.00047749
cg03030757	FANCE	36.0194	0.000490061
cg21493583	PIGF;CRIPT	8.75439	0.00049035
cg12806521	NOP2	35.3024	0.000491086
cg21530453	LOC283856;GNAO1	8.53282	0.000498626
cg07455975	OLA1	117.23	0.000532148
cg01809579	HNRNPK;RMI1	43.6924	0.000587398
cg02992632	FGF12	4.14474	0.000608163
cg07148914	GGT7	6.24012	0.000622419
cg08743392	GSS	24.5698	0.000634895
cg13785207	RPS19BP1	115.448	0.000643896
cg26679231	LCA5	77.6823	0.000682892
cg20284440	FRMD6	39.7205	0.000721277
cg15543551	FGF12	3.76026	0.000754703
cg13956671	CUL2	27.535	0.000758026
cg10104451	ARC	21.9165	0.000802555
cg11286122	PHLDB1	-3.80095	0.000808933
cg05843340		11.328	0.00087088
cg08563994	IP6K1	32.7863	0.00090401
cg20885089	AMPD2	6.84746	0.000948113
cg06200013	ATP1B2	7.20811	0.00100356
cg17416608	ERC1	74.0692	0.00102878
cg14917512	GNA11	3.57464	0.00103857
cg23731764	EXOSC10	278.471	0.00106295
cg17884373	PPM1A	-4.58347	0.00107858
cg16273788	LINS1;ASB7	47.8046	0.00110668
cg04733388	ACAD11;UBA5	3.95606	0.00114115
cg13376158	NT5C	71.9459	0.00114293
cg14454278	TDP1	43.902	0.00117129
cg08045757	HDAC7	-24.6278	0.00121759
cg01351032	CIITA	4.75097	0.00123596
cg00480209	SCO1;C17orf48	136.931	0.00123707
cg09450020	STEAP2	8.36731	0.00126425
cg12145907	PCDHGA4;PCDHGC3;PCDHGA12;PCDHGA11;PCDHGA9;PCDHGA1;PCDHGB1;PCDHGB6;PCDHGC4;PCDHGB3;PCDHGB7;PCDHGA6;PCDHGA8;PCDHGA10;PCDHGA5;PCDHGB4;PCDHGA3;PCDHGA2;PCDHGA7;PCDHGB2;PCDHGB5	3.70272	0.00126565
cg18699004	ROGDI	57.6202	0.0012716
cg27553433	SPTLC2	50.1954	0.00128205
cg08468689	GHDC	6.23639	0.00133251
cg03363175	NLE1	43.0603	0.00133655
cg05932408	PTGIS	3.93646	0.00134359
cg03980304	IL4R	5.40211	0.00135054
cg10920957	JPH3	4.63734	0.00138228
cg16249711	TBPL2	-21.858	0.00150029
cg22619563	EPHA3	6.64972	0.00153702
cg16025584	C9orf142	27.9115	0.00153926
cg14817542	HIF1AN	5.90614	0.00154613
