# Supplementary material for: Identification of prognostic signature in cancer based on DNA methylation interaction network
Source: BMC Med Genomics. 2017 Dec 21;10(Suppl 4):63. doi: 10.1186/s12920-017-0307-9 (PMC5763425; doi:10.1186/s12920-017-0307-9)
Supplement: Supplementary file 18 — The control signature of glioblastoma multiforme. The signature contains the same number of DNA methylation sites with our prognostic genes. The sites in the signature are the most significant ones with the prognostic risks of cancer patients. (XLSX 15 kb) [file 12920_2017_307_MOESM18_ESM.xlsx]

## Sheet: Sheet1
Table S17. The control signature of of glioblastoma multiforme
ID	Gene symbol	Regression coefficients	p-value
cg14409941	ADAMTS2	4.75571	4.94845e-06
cg01805540	CACNB2	1.88788	4.24358e-05
cg02806777	NA	-2.05415	5.57465e-05
cg06821993	CSMD3	5.96086	7.5036e-05
cg20879959	HLA-A	-3.28721	0.000117508
cg04008901	CACNA2D1	4.49396	0.000120603
cg02043070	ADSSL1	-1.63841	0.000124929
cg16097079	HLA-C	-4.11114	0.000128339
cg12558519	KLHL26	-2.05935	0.000145524
cg25359581	DYNLT3	-1.75891	0.000146689
cg23964386	PTGR1	-3.08089	0.000148738
cg11765205	ARL11	-1.98792	0.000171946
cg07007400	KRT7	-2.25564	0.000183326
cg25084878	FBN2	1.58594	0.000243242
cg01112452	ZCCHC12	-1.47661	0.000244295
cg08030082	POMC	-2.45009	0.000254248
cg01870826	LOC389458	-1.51122	0.000273989
cg04222374	NA	-1.23764	0.000297216
cg13727946	MBD3L1	5.31414	0.000302537
cg11290225	KIFC2	-2.69796	0.00030257
cg21601405	CD40	-1.70911	0.00033402
cg15001381	AXIN1	-1.32524	0.000361231
cg15279364	TMEM130	-1.66646	0.000386986
cg03096975	MIR330;EML2	-1.44	0.000398827
cg07260592		-1.32367	0.000421931
cg16302441	POMC	-1.53988	0.00045555
cg00121904	MAOB	-2.24883	0.000456476
cg04557383	NA	-1.93862	0.000469828
cg25893483	NA	-1.46761	0.000483011
cg02216250	OCLN	2.07049	0.000487359
cg23191950	ALDH1A3	-1.30065	0.000502621
cg15480941	PIM2	-1.25863	0.000535732
cg27094076	ZPBP	-1.94951	0.000535773
cg01471713	C1orf115	-1.24781	0.000544727
cg11300809	SGPP2	-2.32867	0.000579764
cg17860186	PLEKHG2	-79.3041	0.000588581
cg23713520	PLLP	-1.40541	0.000639854
cg00231140	ACAA2;SCARNA17	-1.97064	0.000654382
cg22074858	GBP3	-1.30985	0.000687719
cg17475918	HLA-E	-1.70023	0.000694905
cg16792632	ESR2	-1.88774	0.000710202
cg05449414	ZNF721;ABCA11P	3.50326	0.000725879
cg24030630	TCIRG1	-1.46406	0.000744559
cg26189983	TNFRSF1B	-1.47203	0.000760924
cg24107665	ZNF696	2.20128	0.000761043
cg08785534	GAL	-2.2262	0.000791835
cg14869028	TINAGL1	-2.02942	0.000793436
cg22855405	TINAGL1	-1.52861	0.000805694
cg17686885	TOM1L1	-1.8688	0.000821042
cg15674432	SLC26A8	-1.77918	0.00082739
cg08995424	ATP5G2	-2.12047	0.000833863
cg03437318	ERBB3	-1.86843	0.000839504
cg20427879	MIR330;EML2	-1.32801	0.000863671
cg05242945	RPSA	6.66465	0.000864367
cg12001148	KLHL35	-1.21939	0.000879102
cg16797831	KIAA1324;C1orf194	-1.79787	0.000903047
cg19224278	ALDH1A3	-1.43332	0.000919241
cg23239444	PACSIN1	-1.52328	0.000930032
cg03699904	SLC2A2	-1.53818	0.000939287
cg04623837	HCG9	-1.13554	0.000962798
cg12153542	REM1	2.60576	0.000970774
cg01234133	COL1A1	7.106	0.000988114
cg27301343	EML2	-1.38105	0.0010067
cg19928046	CD74	-1.68287	0.00101393
cg04216597	CACNA1G	-1.69639	0.00101464
cg19109050	OBSCN	-2.44425	0.00103469
cg13320683	RHOBTB1	-3.07959	0.00104171
cg07671976	TNFRSF18	-1.25946	0.00104872
cg21905630	GSX2	-1.81424	0.00105322
cg06379754	CACNA2D1	4.34184	0.00107227
cg05627103	KIAA1984	-1.64967	0.00108939
cg19517525	ACTG1	-1.05436	0.00109615
cg07895149	CALHM2	-2.07159	0.00110242
cg20191453	AMT;NICN1	-1.19716	0.00111945
cg00949442	NA	-1.16078	0.00113081
cg12497564	RBP1	-1.62877	0.00113298
cg18886444	USP4	-1.9591	0.001157
cg16944093	LIMS2	-1.75462	0.00117319
cg14170423	RASGRP2	-1.65176	0.00119701
cg11233384	AKR7A3	-2.1448	0.00120798
cg01009664	TRH	-1.20597	0.00122718
cg19970051	NA	2.74892	0.00122854
cg19358493	EMX2;EMX2OS	-2.88687	0.00122919
cg25957124	TMEM159;DNAH3	-1.12632	0.00123306
cg04541293	PTPRT	-1.71832	0.0012498
cg00792849	GJD2	-1.64755	0.00127772
cg22681784	SPINK2	-1.72941	0.00127878
cg09744051	A4GALT	-1.35031	0.00130251
